# Supplementary material for: Outcome differences by sex in oncology clinical trials
Source: Nat Commun. 2024 Mar 23;15:2608. doi: 10.1038/s41467-024-46945-x (PMC10960820; doi:10.1038/s41467-024-46945-x)
Supplement: Supplementary file 5 — Supplementary Data 1 [file 41467_2024_46945_MOESM5_ESM.xlsx]

## Sheet: Sheet1
Treatment	Male	Female	Similarity	Total	Favors	P-value	FDR
erlotinib	0	12	5	17	Female	0.000244141	0.00561523
gefitinib	0	10	7	17	Female	0.000976562	0.0112305
rituximab	1	12	4	17	Female	0.00158691	0.0121663
gemcitabine hydrochloride	0	7	6	13	Female	0.0078125	0.0449219
idarubicin	0	4	2	6	Female	0.0625	0.14375
daunorubicin	0	4	2	6	Female	0.0625	0.14375
doxorubicin	0	4	5	9	Female	0.0625	0.14375
tretinoin, unspecified	0	4	0	4	Female	0.0625	0.14375
cytarabine	0	4	6	10	Female	0.0625	0.14375
cyclophosphamide	0	4	9	13	Female	0.0625	0.14375
fludarabine	1	5	3	9	Female	0.09375	0.196023
nivolumab	5	2	1	8	Male	0.164062	0.314453
cisplatin	3	5	5	13	Female	0.21875	0.359375
docetaxel	1	3	2	6	Female	0.25	0.359375
lenalidomide	1	3	6	10	Female	0.25	0.359375
bevacizumab	3	3	3	9	Neither	0.3125	0.359375
vincristine	2	3	4	9	Female	0.3125	0.359375
imatinib mesilate	2	3	3	8	Female	0.3125	0.359375
irinotecan (IV)	3	2	3	8	Male	0.3125	0.359375
TS-1	3	2	2	7	Male	0.3125	0.359375
allogeneic stem cells	2	2	1	5	Neither	0.375	0.375
carboplatin (iv)	2	2	2	6	Neither	0.375	0.375
radiation therapy	2	2	5	9	Neither	0.375	0.375
dexamethasone	1	1	8	10	Neither	ND
etoposide	1	2	6	9	Female	ND
leucovorin	1	1	5	7	Neither	ND
ifosfamide	0	1	5	6	Female	ND
paclitaxel	0	3	3	6	Female	ND
pemetrexed disodium	0	2	4	6	Female	ND
capecitabine	2	1	2	5	Male	ND
cetuximab	0	3	2	5	Female	ND
dasatinib	2	1	2	5	Male	ND
fluorouracil	1	1	3	5	Neither	ND
methotrexate (IV)	0	2	3	5	Female	ND
prednisone	0	2	3	5	Female	ND
sorafenib	1	2	2	5	Female	ND
asparaginase, pegylated, Enzon	0	2	2	4	Female	ND
asparaginase, unspecified	0	1	3	4	Female	ND
autologous stem cell	1	0	3	4	Male	ND
ipilimumab	1	1	2	4	Neither	ND
mercaptopurine, unspecified	0	1	3	4	Female	ND
mitoxantrone	0	3	1	4	Female	ND
nilotinib	1	0	3	4	Male	ND
oxaliplatin	2	1	1	4	Male	ND
vinorelbine	2	1	1	4	Male	ND
azacitidine (sc)	1	1	1	3	Neither	ND
filgrastim (IV)	0	1	2	3	Female	ND
gemtuzumab ozogamicin	1	2	0	3	Female	ND
methotrexate (intrathecal)	0	1	2	3	Female	ND
methotrexate (oral)	0	1	2	3	Female	ND
mitomycin C	1	1	1	3	Neither	ND
NGR-TNF, MolMed	0	2	1	3	Female	ND
sunitinib	0	2	1	3	Female	ND
temozolomide (oral)	0	1	2	3	Female	ND
thalidomide, Celgene	0	1	2	3	Female	ND
afatinib	0	1	1	2	Female	ND
aldesleukin	0	2	0	2	Female	ND
alemtuzumab (SC)	1	1	0	2	Neither	ND
arsenic trioxide, unspecified	0	2	0	2	Female	ND
atezolizumab	0	1	1	2	Female	ND
bendamustine	0	2	0	2	Female	ND
blinatumomab	0	1	1	2	Female	ND
bortezomib (IV)	0	0	2	2	Neither	ND
brentuximab vedotin	0	1	1	2	Female	ND
dabrafenib (capsule)	0	1	1	2	Female	ND
dacarbazine	0	1	1	2	Female	ND
enocitabine	0	2	0	2	Female	ND
interferon alpha-2b, unspecified	0	1	1	2	Female	ND
melphalan	0	1	1	2	Female	ND
nab-paclitaxel (IV)	1	1	0	2	Neither	ND
pazopanib	0	1	1	2	Female	ND
pelareorep	0	2	0	2	Female	ND
prednisolone	0	0	2	2	Neither	ND
ruxolitinib	0	1	1	2	Female	ND
thioguanine	0	0	2	2	Neither	ND
trametinib	0	1	1	2	Female	ND
treosulfan	0	1	1	2	Female	ND
vandetanib	1	0	1	2	Male	ND
veliparib	2	0	0	2	Male	ND
vindesine	1	0	1	2	Male	ND
vitamin C	0	2	0	2	Female	ND
131I-MIBG	1	0	0	1	Male	ND
3D-CRT	0	1	0	1	Female	ND
5-azacitidine	0	1	0	1	Female	ND
acalabrutinib	1	0	0	1	Male	ND
aclarubicin	0	1	0	1	Female	ND
aflibercept	0	0	1	1	Neither	ND
alemtuzumab (IV)	1	0	0	1	Male	ND
amrubicin (IV)	0	0	1	1	Neither	ND
anagrelide hydrochloride	1	0	0	1	Male	ND
apatinib	0	0	1	1	Neither	ND
aprepitant (capsule)	1	0	0	1	Male	ND
aspirin	1	0	0	1	Male	ND
autologous lymphocytes	0	0	1	1	Neither	ND
azacitidine (iv)	1	0	0	1	Male	ND
Bacille Calmette-Guerin vaccine, (intravesical)	0	0	1	1	Neither	ND
BI-2536	0	0	1	1	Neither	ND
bicalutamide	1	0	0	1	Male	ND
brivanib alaninate	0	0	1	1	Neither	ND
busulfan (oral)	1	0	0	1	Male	ND
busulfan, Otsuka	0	1	0	1	Female	ND
camidanlumab tesirine	0	0	1	1	Neither	ND
camrelizumab	1	0	0	1	Male	ND
carfilzomib	0	0	1	1	Neither	ND
catequentinib	0	1	0	1	Female	ND
CD19-CAR T cells, Beijing Doing Biomedical	1	0	0	1	Male	ND
chidamide	0	0	1	1	Neither	ND
chlorambucil	0	1	0	1	Female	ND
cimetidine	0	1	0	1	Female	ND
CMV N495 peptide vaccine	0	0	1	1	Neither	ND
CMV pp65 peptide	0	0	1	1	Neither	ND
crizotinib (tablet)	0	0	1	1	Neither	ND
darbepoetin alfa	0	1	0	1	Female	ND
denosumab	0	0	1	1	Neither	ND
doxorubicin bead,Biocompatible	1	0	0	1	Male	ND
endostatin, Simcere	0	1	0	1	Female	ND
entinostat	0	1	0	1	Female	ND
filgrastim (SC)	0	0	1	1	Neither	ND
galiximab	0	1	0	1	Female	ND
Gastrimmune	0	0	1	1	Neither	ND
granisetron	1	0	0	1	Male	ND
granisetron, ProStrakan	0	0	1	1	Neither	ND
guadecitabine	0	0	1	1	Neither	ND
hTERT 1540/R572Y/D988Y multipeptide vaccine	0	0	1	1	Neither	ND
hydroxycarbamide, NCI	1	0	0	1	Male	ND
hypericin, Hy BioPharma (topical)	0	0	1	1	Neither	ND
imiquimod (cream)	0	1	0	1	Female	ND
intensity-modulated radiation therapy	0	1	0	1	Female	ND
interferon alpha, unspecified	0	1	0	1	Female	ND
interferon gamma, unspecified	0	1	0	1	Female	ND
interferon, Genentech (alpha2a)	0	1	0	1	Female	ND
irinotecan, PharmaEngine	0	1	0	1	Female	ND
isatuximab	0	0	1	1	Neither	ND
ixazomib citrate (oral)	0	0	1	1	Neither	ND
lapatinib ditosylate	0	0	1	1	Neither	ND
L-asparaginase	0	0	1	1	Neither	ND
lenvatinib (tablet)	1	0	0	1	Male	ND
leuprorelin, unspecified	1	0	0	1	Male	ND
levamisole (oral)	0	0	1	1	Neither	ND
lomustine	0	0	1	1	Neither	ND
melanoma peptide vaccine (multi-epitope)	0	0	1	1	Neither	ND
melphalan (oral)	0	0	1	1	Neither	ND
methotrexate	0	0	1	1	Neither	ND
midostaurin (capsule)	1	0	0	1	Male	ND
momelotinib (tablet)	0	0	1	1	Neither	ND
Montanide ISA-51	0	0	1	1	Neither	ND
nedaplatin	0	0	1	1	Neither	ND
norethindrone	1	0	0	1	Male	ND
obinutuzumab	0	1	0	1	Female	ND
odetiglucan	0	0	1	1	Neither	ND
ofatumumab (IV)	0	1	0	1	Female	ND
onartuzumab	0	1	0	1	Female	ND
palonosetron (IV)	1	0	0	1	Male	ND
palonosetron (oral)	1	0	0	1	Male	ND
panitumumab	0	0	1	1	Neither	ND
pegfilgrastim	0	1	0	1	Female	ND
pembrolizumab	0	0	1	1	Neither	ND
pentostatin	0	0	1	1	Neither	ND
pioglitazone hydrochloride	0	1	0	1	Female	ND
platinum	0	0	1	1	Neither	ND
ponatinib	0	0	1	1	Neither	ND
prednisolone (ocular), unspecified	0	0	1	1	Neither	ND
procarbazine	0	0	1	1	Neither	ND
Pulmicort	0	0	1	1	Neither	ND
radiofrequency ablation	1	0	0	1	Male	ND
ramucirumab	0	1	0	1	Female	ND
regorafenib	0	0	1	1	Neither	ND
sargramostim (IV)	0	0	1	1	Neither	ND
SIR-Spheres	1	0	0	1	Male	ND
surgical intervention	0	0	1	1	Neither	ND
survivin peptides	0	0	1	1	Neither	ND
talacotuzumab	1	0	0	1	Male	ND
tegafur + uracil, Taiho	1	0	0	1	Male	ND
Tice BCG, Organon	0	0	1	1	Neither	ND
tipifarnib	0	1	0	1	Female	ND
tislelizumab	0	0	1	1	Neither	ND
tivozanib	0	1	0	1	Female	ND
TNF	0	1	0	1	Female	ND
trastuzumab	1	0	0	1	Male	ND
TSPP vaccine	0	0	1	1	Neither	ND
undisclosed - antithrombotic	1	0	0	1	Male	ND
undisclosed - chemotherapy	0	1	0	1	Female	ND
undisclosed - interferon	1	0	0	1	Male	ND
undisclosed - protein conjugate pneumococcal vaccine	0	0	1	1	Neither	ND
vadimezan	0	0	1	1	Neither	ND
varlitinib	0	1	0	1	Female	ND
venetoclax	0	0	1	1	Neither	ND
vinblastine	1	0	0	1	Male	ND
vorinostat (oral)	1	0	0	1	Male	ND
xaliproden hydrochloride	0	0	1	1	Neither	ND
zoledronic acid	0	1	0	1	Female	ND
