# Supplementary material for: Outcome differences by sex in oncology clinical trials
Source: Nat Commun. 2024 Mar 23;15:2608. doi: 10.1038/s41467-024-46945-x (PMC10960820; doi:10.1038/s41467-024-46945-x)
Supplement: Supplementary file 6 — Supplementary Data 2 [file 41467_2024_46945_MOESM6_ESM.xlsx]

## Sheet: Sheet1
	All Eligible Trials								Trials with Sex Comparisons								Proportion of Trials with Sex Comparison
Year	I	I/II	II	II/III	III	III/IV	IV	Other	I	I/II	II	II/III	III	III/IV	IV	Other	I	I/II	II	II/III	III	III/IV	IV	Other
1970	0	0	0	0	0	0	0	0	0	0	0	0	0	0	0	0
1971	0	0	0	0	0	0	0	0	0	0	0	0	0	0	0	0
1972	0	0	0	0	0	0	0	0	0	0	0	0	0	0	0	0
1973	0	0	0	0	0	0	0	0	0	0	0	0	0	0	0	0
1974	0	0	0	0	1	0	0	0	0	0	0	0	0	0	0	0					0
1975	0	0	0	0	0	0	0	0	0	0	0	0	0	0	0	0
1976	0	0	0	0	0	0	0	0	0	0	0	0	0	0	0	0
1977	0	0	0	0	0	0	0	0	0	0	0	0	0	0	0	0
1978	0	0	0	0	0	0	0	0	0	0	0	0	0	0	0	0
1979	0	0	0	0	0	0	0	0	0	0	0	0	0	0	0	0
1980	0	0	0	0	0	0	0	0	0	0	0	0	0	0	0	0
1981	0	0	0	0	0	0	0	0	0	0	0	0	0	0	0	0
1982	0	0	0	0	0	0	0	0	0	0	0	0	0	0	0	0
1983	0	0	0	0	0	0	0	0	0	0	0	0	0	0	0	0
1984	0	0	0	0	0	0	0	0	0	0	0	0	0	0	0	0
1985	0	0	0	0	0	0	0	0	0	0	0	0	0	0	0	0
1986	0	0	0	0	0	0	0	0	0	0	0	0	0	0	0	0
1987	0	0	0	1	1	0	0	0	0	0	0	0	0	0	0	0				0	0
1988	0	0	0	0	0	0	0	0	0	0	0	0	0	0	0	0
1989	1	0	4	0	7	0	0	0	0	0	0	0	1	0	0	0	0		0		0.142857
1990	0	1	2	0	1	0	0	0	0	0	0	0	0	0	0	0		0	0		0
1991	0	0	7	0	6	0	0	0	0	0	0	0	0	0	0	0			0		0
1992	1	0	10	0	11	0	0	0	0	0	1	0	3	0	0	0	0		0.1		0.272727
1993	0	1	8	1	16	0	1	0	0	0	1	0	1	0	0	0		0	0.125	0	0.0625		0
1994	3	3	16	1	30	0	0	2	0	0	1	0	4	0	0	0	0	0	0.0625	0	0.133333			0
1995	3	2	30	3	29	0	1	1	0	0	3	1	3	0	0	0	0	0	0.1	0.333333	0.103448		0	0
1996	9	4	42	2	30	0	1	0	0	0	0	0	5	0	0	0	0	0	0	0	0.166667		0
1997	9	14	61	0	37	0	1	2	0	0	3	0	2	0	0	0	0	0	0.0491803		0.0540541		0	0
1998	31	20	131	5	61	0	0	1	0	1	2	0	10	0	0	0	0	0.05	0.0152672	0	0.163934			0
1999	37	21	163	4	71	0	3	4	0	0	0	1	6	0	1	1	0	0	0	0.25	0.084507		0.333333	0.25
2000	46	39	231	4	93	0	9	1	1	0	1	0	11	0	0	0	0.0217391	0	0.004329	0	0.11828		0	0
2001	52	57	302	8	96	1	6	7	0	0	7	1	7	0	1	0	0	0	0.0231788	0.125	0.0729167	0	0.166667	0
2002	71	56	382	11	85	0	12	5	1	0	10	0	11	0	1	0	0.0140845	0	0.026178	0	0.129412		0.0833333	0
2003	81	82	381	7	99	0	23	2	0	1	12	0	9	0	2	0	0	0.0121951	0.0314961	0	0.0909091		0.0869565	0
2004	121	93	489	20	111	0	13	5	1	1	18	1	11	0	2	0	0.00826446	0.0107527	0.0368098	0.05	0.0990991		0.153846	0
2005	142	117	524	12	109	0	24	9	0	2	13	1	8	0	0	0	0	0.017094	0.0248092	0.0833333	0.0733945		0	0
2006	150	129	572	14	132	0	23	12	0	3	12	0	9	0	1	0	0	0.0232558	0.020979	0	0.0681818		0.0434783	0
2007	163	113	523	11	125	0	26	9	0	0	11	0	15	0	1	2	0	0	0.0210325	0	0.12		0.0384615	0.222222
2008	174	128	546	17	126	0	45	6	1	1	13	1	10	0	4	0	0.00574713	0.0078125	0.0238095	0.0588235	0.0793651		0.0888889	0
2009	174	147	524	17	122	0	36	6	1	2	13	0	11	0	1	0	0.00574713	0.0136054	0.0248092	0	0.0901639		0.0277778	0
2010	175	148	515	15	117	1	45	6	0	2	8	0	11	0	3	0	0	0.0135135	0.015534	0	0.0940171	0	0.0666667	0
2011	170	118	533	13	122	0	51	8	1	2	5	0	13	0	4	0	0.00588235	0.0169492	0.00938086	0	0.106557		0.0784314	0
2012	149	139	429	15	142	0	60	5	0	1	13	0	5	0	2	0	0	0.00719424	0.030303	0	0.0352113		0.0333333	0
2013	160	118	453	14	123	0	45	5	1	1	8	0	2	0	1	0	0.00625	0.00847458	0.01766	0	0.0162602		0.0222222	0
2014	168	162	376	22	128	1	57	5	0	1	7	0	2	0	2	0	0	0.00617284	0.018617	0	0.015625	0	0.0350877	0
2015	184	185	421	16	150	1	53	8	1	1	6	3	3	0	2	0	0.00543478	0.00540541	0.0142518	0.1875	0.02	0	0.0377358	0
2016	198	180	395	15	117	6	49	2	0	2	4	0	5	0	1	0	0	0.0111111	0.0101266	0	0.042735	0	0.0204082	0
2017	220	182	433	22	118	3	43	2	0	1	3	1	2	0	1	0	0	0.00549451	0.00692841	0.0454545	0.0169492	0	0.0232558	0
2018	203	168	420	10	95	0	38	2	0	0	3	0	1	0	2	0	0	0	0.00714286	0	0.0105263		0.0526316	0
2019	197	158	316	12	61	0	46	0	0	0	3	0	1	0	2	0	0	0	0.00949367	0	0.0163934		0.0434783
2020	147	126	208	4	39	0	28	0	0	0	1	0	0	0	0	0	0	0	0.00480769	0	0		0
2021	67	70	94	1	9	0	7	1	1	0	0	0	0	0	0	0	0.0149254	0	0	0	0		0	0
2022	14	6	7	0	0	0	0	0	0	0	0	0	0	0	0	0	0	0	0
2023	1	0	0	0	0	0	0	0	0	0	0	0	0	0	0	0	0
