# Supplementary material for: Outcome differences by sex in oncology clinical trials
Source: Nat Commun. 2024 Mar 23;15:2608. doi: 10.1038/s41467-024-46945-x (PMC10960820; doi:10.1038/s41467-024-46945-x)
Supplement: Supplementary file 7 — Supplementary Data 3 [file 41467_2024_46945_MOESM7_ESM.xlsx]

## Sheet: Sheet1
Treatment	Male	Female	Same	Total	Favors	P-value	FDR
oxaliplatin	5	1	0	6	Male	0.09375	0.1875
fluorouracil	3	1	0	4	Male	0.25	0.25
MUC1 peptide-poly-ICLC adjuvant vaccine	0	1	0	1	Female	ND
allogeneic stem cells	0	0	1	1	Neither	ND
aprepitant (capsule)	1	0	0	1	Male	ND
asparaginase, pegylated, Enzon	0	1	0	1	Female	ND
asparaginase	0	0	1	1	Neither	ND
bevacizumab	3	0	2	5	Male	ND
bortezomib (IV)	0	0	1	1	Neither	ND
capecitabine	1	2	2	5	Female	ND
celecoxib (capsule)	1	0	0	1	Male	ND
cetuximab	0	1	0	1	Female	ND
cisplatin	0	2	0	2	Female	ND
clofarabine (IV)	1	0	0	1	Male	ND
cyclophosphamide, unspecified	1	0	0	1	Male	ND
cytarabine	1	0	0	1	Male	ND
dasatinib	1	0	0	1	Male	ND
dexamethasone	1	0	1	2	Male	ND
doxorubicin	1	0	1	2	Male	ND
epacadostat	1	0	0	1	Male	ND
epirubicin, unspecified	0	1	0	1	Female	ND
erlotinib	0	2	0	2	Female	ND
everolimus	1	0	0	1	Male	ND
fludarabine	0	0	1	1	Neither	ND
fosaprepitant dimeglumine	1	0	0	1	Male	ND
gemcitabine hydrochloride	0	0	2	2	Neither	ND
interferon, Genentech (alpha2a)	1	0	0	1	Male	ND
irinotecan (IV)	2	1	0	3	Male	ND
irinotecan hydrochloride	1	0	0	1	Male	ND
lenalidomide	1	1	0	2	Neither	ND
leucovorin	3	0	0	3	Male	ND
melphalan	0	0	1	1	Neither	ND
methotrexate (oral)	0	0	1	1	Neither	ND
methotrexate, unspecified	1	0	0	1	Male	ND
mitomycin C	0	1	0	1	Female	ND
nivolumab	1	0	0	1	Male	ND
ondansetron (IV)	0	0	1	1	Neither	ND
oxaliplatin	0	1	0	1	Female	ND
palonosetron (IV)	1	0	1	2	Male	ND
pembrolizumab	1	0	0	1	Male	ND
pemetrexed disodium	0	0	2	2	Neither	ND
prednisone	1	0	1	2	Male	ND
radiation therapy	1	1	1	3	Neither	ND
regorafenib	1	0	0	1	Male	ND
rituximab	1	1	1	3	Neither	ND
sorafenib	0	1	1	2	Female	ND
thalidomide, Celgene	1	1	0	2	Neither	ND
undisclosed - 5-HT3 antagonist	1	0	0	1	Male	ND
undisclosed - chemotherapy	0	0	1	1	Neither	ND
vincristine	1	0	1	2	Male	ND
xaliproden hydrochloride	1	0	0	1	Male	ND
zoledronic acid	0	1	0	1	Female	ND
