# Supplementary material for: Outcome differences by sex in oncology clinical trials
Source: Nat Commun. 2024 Mar 23;15:2608. doi: 10.1038/s41467-024-46945-x (PMC10960820; doi:10.1038/s41467-024-46945-x)
Supplement: Supplementary file 8 — Source Data [file 41467_2024_46945_MOESM8_ESM.xlsx]

## Sheet: Source Data for Fig. 1 and 2a
Trial ID	Diff/Same	Level of Evidence	Outcome Type	Gender Improved	Text	Notes	Disease	Disease Annotation	Primary Tested Drug	Drug Annotation	Primary Tested Drug: Mechanism Of Action	Mechanism Annotation
9	Diff	U	E	M	Neutropenia was more frequent in women than in men (FOLFOX2, p=0.003; chronoFLO4, p=0.04)		Oncology: Colorectal	All	oxaliplatin (IV) fluorouracil leucovorin	All	DNA inhibitor DNA synthesis inhibitor; Thymidylate synthase inhibitor; RNA synthesis inhibitor Unidentified pharmacological activity	All
9	Diff	U	E	M	). Irrespective of schedule, the incidence of grade 3-4 toxicities was high and gender-dependent (73% in women vs 56% in men, p<0.001).		Oncology: Colorectal	All	oxaliplatin (IV) fluorouracil leucovorin	All	DNA inhibitor DNA synthesis inhibitor; Thymidylate synthase inhibitor; RNA synthesis inhibitor Unidentified pharmacological activity	All
9	Diff	M	O	M	Compared with FOLFOX2, chronoFLO4 increased the relative risk of an earlier death by 38% in women, but decreased it by 25% in men. This gender dependency was confirmed with multivariate analysis (p = 0.0012).		Oncology: Colorectal	All	oxaliplatin (IV) fluorouracil leucovorin	All	DNA inhibitor DNA synthesis inhibitor; Thymidylate synthase inhibitor; RNA synthesis inhibitor Unidentified pharmacological activity	All
9	Same	U	S	N	Median survival (months) in women was 19.1 on FOLFOX2 [95% C.I: 17.6; 24.1] vs. 16.3 on chronoFLO4 [14.1; 19.6] (p = 0.027). Conversely, median survival in men was 18.3 [16.8; 20.5] on FOLFOX2 vs 21. 4 [19.3; 24.6] on chronoFLO4 (p= 0.018).		Oncology: Colorectal	All	oxaliplatin (IV) fluorouracil leucovorin	All	DNA inhibitor DNA synthesis inhibitor; Thymidylate synthase inhibitor; RNA synthesis inhibitor Unidentified pharmacological activity	All
18	Diff	U	E	M	Higher rates of all grade nausea (61.8 vs 53.7%, p < .0001), vomiting (32.5 vs 24.5%, p < .0001), alopecia (41.7 vs 26.0%, p < .0001) and more all grade leucopenia, anemia and neutropenia (p < .0001) were observed in f compared with m.		Oncology: Colorectal	All	irinotecan (IV)	All	DNA topoisomerase I inhibitor	All
18	Same	U	S	N	. There were no significant differences in PFS or OS		Oncology: Colorectal	All	irinotecan (IV)	All	DNA topoisomerase I inhibitor	All
20	Diff	U	E	M	The odds of grade =3 toxicity were significantly higher in FOLFOX treated pts (OR 1.65, p<.001) and lower in men (OR .63, p<.001		Oncology: Colorectal	All	irinotecan (IV) oxaliplatin (IV)	oxaliplatin (IV)	DNA topoisomerase I inhibitor DNA inhibitor	DNA inhibitor
24	Diff	N	E	M	AE frequencies were independent of age and ethnicity, but their proportion was greater among females receiving FLOX (48% v 72%).		Oncology: Colorectal	All	oxaliplatin (IV)	All	DNA inhibitor	All
26	Diff	M	S	M	and 5-year estimated overall survival was 69% for both arms (p=0.24). Men(p=0.04), clinically N+ … independently prognosticated DFS in multivariate		Oncology: Anal	All	cisplatin mitomycin C	All	DNA inhibitor; DNA synthesis inhibitor DNA inhibitor	All
27	Diff	M	E	F	The most significant predictors of colostomy in multivariable Cox regression analyses were T stage, sex and baseline haemoglobin (p<0.001 for all). Men were more at risk than women (adjusted HR 1.64; 95% CI: 1.26, 2.14).		Oncology: Anal	All	cisplatin fluorouracil mitomycin C	All	DNA inhibitor; DNA synthesis inhibitor DNA synthesis inhibitor; Thymidylate synthase inhibitor; RNA synthesis inhibitor DNA inhibitor	All
30	Diff	U	S	F	This relationship varied by gender with a HR = 0.33 [95% CI, 0.11-0.99] for women (p for trend = 0.046) and a HR= 0.89 [95% CI, 0.44-1.78] for men (p for trend = 0.3)		Oncology: Colorectal	All	irinotecan (IV)	All	DNA topoisomerase I inhibitor	All
84	Diff	G	E	M	grade > or =3 cipn. conclusion: carboplatin-paclitaxel chemotherapy, female sex, and high bmi are associated with the		Oncology: Lung, Non-Small Cell	All	bevacizumab	All	Vascular endothelial growth factor (VEGF)receptor antagonist; Angiogenesis inhibitor	All
84	Diff	M	S	M	os was less robust in the following subgroups: women [hr0.99 (95% ci: 0.79, 1.25)], patients > or		Oncology: Lung, Non-Small Cell	All	bevacizumab	All	Vascular endothelial growth factor (VEGF)receptor antagonist; Angiogenesis inhibitor	All
101	Same	U	R	N	There was no significant association between V20 and patient gender, age, stage (IIIA vs. IIIB), or FEV1.	V20 is some measure of radiation coverage	Oncology: Lung, Non-Small Cell	All	gefitinib	All	EGFR kinase inhibitor	All
106	Same	M	S	N	No survival differences were seen in the gender and histology subgroups, in contrast to trends seen in smaller gefitinib monotherapy trials in refractory NSCLC... INTACT 2 also showed survival differences for gender and brain metastases. However, gender in particular was not consistently identified as an important factor to predict survival outcome. Multivariate analyses of INTACT data did not sh…		Oncology: Lung, Non-Small Cell	All	gefitinib	All	EGFR kinase inhibitor	All
304	Diff	G	S	M	with any pfs or os benefit for adct. males had a significantly better pfs but not os		Oncology: Ovarian; Oncology: Soft Tissue Sarcoma	Oncology: Soft Tissue Sarcoma	doxorubicin ifosfamide	All	DNA synthesis inhibitor; DNA topoisomerase II inhibitor; RNA synthesis inhibitor DNA inhibitor; DNA synthesis inhibitor	All
334	Same	U	S	N	Subset analyses failed to demonstrate any significant benefit in terms of age, gender, race, cancer stage, ECOG status,		Oncology: Lung, Non-Small Cell	All	erlotinib	All	EGFR kinase inhibitor; Tyrosine kinase inhibitor (TKI)	All
355	Diff	U	S	F	Of the clinical factors, male gender and larger tumor volume were also significant adverse prognostic factors (p < 0.05)...A statistically significant association between shorter DFS and OS was seen for the patients with p53 protein expression, mucin expression, male gender		Oncology: Lung, Non-Small Cell	All	paclitaxel carboplatin (iv)	All	Beta tubulin inhibitor; Microtubule stimulant; Taxane DNA inhibitor	All
405	Diff	U	S	F	OS was longer in female patients (p=0.003)		Oncology: Lung, Non-Small Cell	All	gefitinib	All	EGFR kinase inhibitor	All
405	Diff	M	S	F	In multivariate analysis, female sex was the only significant predictive factor (odds ratio (OR) (95% confidence interval (CI)) 0.329 (0.129-0.839)).		Oncology: Lung, Non-Small Cell	All	gefitinib	All	EGFR kinase inhibitor	All
408	Diff	U	S	F	Subset analyses show prolonged survival in females (16 vs 7 months, p=.003)		Oncology: Lung, Non-Small Cell	All	gefitinib	All	EGFR kinase inhibitor	All
447	Same	U	R	N	Age and gender did not have an impact on treatment response (p = 0.71).		Oncology: Bladder	All	Tice BCG, Organon Bacille Calmette-Guerin vaccine, (intravesical)	All	Immunostimulant Immunostimulant Not applicable Not applicable	All
461	Diff	U	S	F	the failure free survival (FFS) and overall survival (OS) were improved in females (P = 0.02, 0.002; HR=0.63, 0.54) compared with males in the R-CHOP group; Prognostic Index score, and female sex were associated with longer OS.		Oncology: Lymphoma, Non-Hodgkin's	All	rituximab (IV)	All	CD20 antagonist	All
461	Diff	U	S	F	the failure free survival (FFS) and overall survival (OS) were improved in females (P = 0.02, 0.002; HR=0.63, 0.54) compared with males in the R-CHOP group; Prognostic Index score, and female sex were associated with longer OS.		Oncology: Lymphoma, Non-Hodgkin's	All	rituximab (IV)	All	CD20 antagonist	All
566	Diff	U	O	F	an higher percentage of relapses was seen in males (p = 0.05) and 89% relapses occurred within		Oncology: Leukemia, Acute Lymphocytic; Oncology: Lymphoma, Non-Hodgkin's	All	cyclophosphamide cytarabine doxorubicin etoposide ifosfamide methotrexate (oral) prednisone vincristine asparaginase, unspecified daunorubicin methotrexate (IV) mercaptopurine, unspecified	All	Immunosuppressant; DNA inhibitor DNA synthesis inhibitor DNA synthesis inhibitor; DNA topoisomerase II inhibitor; RNA synthesis inhibitor DNA inhibitor; DNA topoisomerase II inhibitor; DNA repair enzyme inhibitor; Cell cycle inhibitor DNA inhibitor; DNA synthesis inhibitor Immunosuppressant; Thymidylate synthase inhibitor; Dihydrofolate reductase inhibitor; Disease modifying antirheumatic drug Im…	All
573	Same	U	S	N	Analysis of EFS by age, sex, induction responses, marrow status at diagnosis (M2 vs M1), presence of CNS disease, LDH 2nL and presence of mediastinal mass was not significant.		Oncology: Lymphoma, Non-Hodgkin's	All	cytarabine etoposide methotrexate (IV) asparaginase, pegylated, Enzon	All	DNA synthesis inhibitor DNA inhibitor; DNA repair enzyme inhibitor; DNA topoisomerase II inhibitor; Cell cycle inhibitor Immunosuppressant; Thymidylate synthase inhibitor; Dihydrofolate reductase inhibitor; Disease modifying antirheumatic drug Protein synthesis inhibitor; Asparaginase stimulant; Apoptosis stimulant	All
623	Diff	M	S	F	of 8.9 years were included. in multivariate analyses, male sex was a significant independent predictor for os		Oncology: Lymphoma, Non-Hodgkin's	All	rituximab (IV)	All	CD20 antagonist	All
1027	Diff	U	O	M	survivin was lower in adenocarcinoma (p=0.0001), higher in males (p=0.0001) and lower in older patients (p=0.009). fas,		Oncology: Lung, Non-Small Cell	All	cisplatin etoposide vinblastine vinorelbine vindesine	All	DNA inhibitor; DNA synthesis inhibitor DNA inhibitor; DNA topoisomerase II inhibitor; DNA repair enzyme inhibitor; Cell cycle inhibitor Microtubule inhibitor; Vinca alkaloid Microtubule inhibitor; Tubulin inhibitor; Apoptosis stimulant; Vinca alkaloid Microtubule inhibitor; Tubulin inhibitor; Vinca alkaloid	All
1029	Same	M	S	N	Cox model multivariate analysis showed that histological subtype, SCC status, and gender did not have a significant effect on survival.		Oncology: Lung, Non-Small Cell	All	gemcitabine hydrochloride cisplatin paclitaxel	All	DNA synthesis inhibitor; DNA repair enzyme inhibitor; Cell cycle inhibitor DNA inhibitor; DNA synthesis inhibitor Beta tubulin inhibitor; Microtubule stimulant; Taxane	All
1035	Same	G	E	N	The rates of all G3-4 toxicities ranged from 64% to 69.6% in m, and from 50% to 93.3% in f according to I timing. The LTT was at 12:30 [95% CI, 11:30-13:30] in m (p=0.002), and at 15:55 [12:40-19:08] in f (p=0.05) for all G3-4 toxicities. G3-4 neutropenia varied >3-fold as a function of I timing (10 to 33.3% in m; 0 to 38.5% in f), and the least corresponded to I peak delivery at 11:00 [08:00-13:…		Oncology: Colorectal	All	irinotecan (IV) oxaliplatin (IV) fluorouracil leucovorin	All	DNA topoisomerase I inhibitor DNA inhibitor DNA synthesis inhibitor; Thymidylate synthase inhibitor; RNA synthesis inhibitor Unidentified pharmacological activity	All
1192	Diff	G	O	F	data suggest that her2 ile655val snp may identify females with mcrc likely to experience better outcome when		Oncology: Colorectal	All	cetuximab	All	EGFR antagonist	All
1386	Diff	G	E	M	More patients with hypersensitivity reactions were female, young and high PS vs. those without hypersensitivity reactions but none was significant. hypersensitivity reactions grades were (1, 2, 3, and 4) in (6.2, 3.5, 2.4, and 1.4%) of patients respectively.		Oncology: Colorectal	All	cetuximab	All	EGFR antagonist	All
1387	Diff	N	S	F	elderly females had a higher 3- year PFS (68% vs. 61%) and OS (74% vs. 68%) than male Patients.		Oncology: Lymphoma, Non-Hodgkin's	All	rituximab (IV)	All	CD20 antagonist	All
1393	Same	G	E	N	overall frequency of adverse reactions was similar in men and women and in patients <65 and >		Oncology: Colorectal	All	oxaliplatin (IV)	All	DNA inhibitor	All
1490	Diff	M	S	F	A highly consistent female advantage across all stages and different endpoints was observed (Table). Hazard ratios (95% confidence interval) for females compared to males adjusted for all known prognostic indicators.		Oncology: Melanoma	All	cisplatin aldesleukin interferon alpha, unspecified dacarbazine	All	DNA inhibitor; DNA synthesis inhibitor Interleukin 2 agonist; Immunostimulant; T cell stimulant Interferon receptor agonist DNA inhibitor	All
1500	Diff	U	S	Unk	This report provides long-term results. The effects of treatment on relapse-free survival (RFS) and overall survival (OS)… nodal staging, and sex. P = 0.01 was considered statistically significant in subset analyses to account for multiple comparisons.		Oncology: Melanoma	All	melanoma vaccine, GSK	All	Immunostimulant	All
1583	Diff	N	S	F	Combined log-rank analysis of STELLAR 3 and 4 shows improved OS for females receiving PPX vs control (9.5 mo vs 7.8 mo; HR=0.70; p=0.03) and no difference in males (7.3 mo vs 6.9 mo; HR=1.06; p=0.53).		Oncology: Lung, Non-Small Cell	All	paclitaxel polyglumex	All	Beta tubulin inhibitor; Microtubule stimulant; Taxane	All
1639	Diff	N	E	F	The calculated rituximab half-life was 24.7 days in males and 33.4 days in females.		Oncology: Lymphoma, Non-Hodgkin's	All	rituximab (IV)	All	CD20 antagonist	All
1639	Diff	U	S	F	Male gender was associated with a slightly increased risk for progression (relative risk: EFS: 1.0; PFS: 1.27; OS 1.3; p>0.05)		Oncology: Lymphoma, Non-Hodgkin's	All	rituximab (IV)	All	CD20 antagonist	All
1661	Diff	U	S	F	In univariate/multivariate analysis, significantly worse overall survival (OS) was seen in males, age > or =70 yr,		Oncology: Multiple Myeloma	All	interferon alpha-2b, unspecified	All	Interferon receptor agonist	All
1674	Diff	U	S	F	and osc (hr=0.41, 95% ci: 0.29-0.58, p<0.001). furthermore, female sex was associated with improved pfsc, while osc		Oncology: Multiple Myeloma	All	thalidomide, Celgene	thalidomide, Celgene	Angiogenesis inhibitor; Cereblon E3 ubiquitin ligase stimulant; Protein degrader	Angiogenesis inhibitor
1682	Same	G	E	N	overall frequency of adverse reactions was similar in men and women, and in patients < 65 and		Oncology: Multiple Myeloma	All	bortezomib (IV)	All	Transcription factor NF-kappaB inhibitor; Apoptosis stimulant; Proteasome inhibitor	All
1982	Same	M	S	N	3 yr RFS 68-69%; p = 0.45 and 3 yr OS 81-83%; p = 0.21 based on Cox regression model...There were no significant interactions between treatment and gender, race, or T and N prognostic group.		Oncology: Colorectal	All	fluorouracil leucovorin levamisole (oral)	All	DNA synthesis inhibitor; Thymidylate synthase inhibitor; RNA synthesis inhibitor Unidentified pharmacological activity Immunostimulant	All
2066	Diff	M	S	F	COX regression analysis for OS found that age (> 65yrs), gender (male), and stage (III or IV) were poor prognostic factors.		Oncology: Leukemia, Chronic Lymphocytic	All	fludarabine (IV)	All	DNA synthesis inhibitor; Ribonucleoside diphosphate reductase inhibitor; DNA repair enzyme inhibitor	All
2558	Diff	U	S	F	Males had significantly worse disease-free survival (DFS), with 5-year DFS 49%/82%; HR=3.16, Log-Rank p=0.0003		Oncology: Breast	All	cyclophosphamide doxorubicin paclitaxel	All	Immunosuppressant; DNA inhibitor DNA synthesis inhibitor; DNA topoisomerase II inhibitor; RNA synthesis inhibitor Beta tubulin inhibitor; Microtubule stimulant; Taxane	All
2558	Diff	M	S	F	Male sex remained an adverse factor for DFS in a Cox model adjusted for treatment, HER2 status, HR status, age, and nodal status (HR=3.53, p<0.001).		Oncology: Breast	All	cyclophosphamide doxorubicin paclitaxel	All	Immunosuppressant; DNA inhibitor DNA synthesis inhibitor; DNA topoisomerase II inhibitor; RNA synthesis inhibitor Beta tubulin inhibitor; Microtubule stimulant; Taxane	All
2859	Same	U	E	N	Neither age nor gender were statistically significant prognostic factors for activity or toxicity using either analysis,		Oncology: Lung, Non-Small Cell	All	gemcitabine hydrochloride pemetrexed disodium	All	DNA synthesis inhibitor; DNA repair enzyme inhibitor; Cell cycle inhibitor Phosphoribosylglycinamide formyltransferase inhibitor; Thymidylate synthase inhibitor; Dihydrofolate reductase inhibitor	All
2880	Same	U	S	N	Pathologic CR but not T status or gender predicted OS after surgery (p=0.04, RR=2.04).		Oncology: Lung, Non-Small Cell	All	surgical intervention radiation therapy	surgical intervention	Not applicable Unidentified pharmacological activity	Not applicable
3030	Same	U	S	N	Survival was not significantly influenced by smoking status, sex, race, PS, stage, or BMI.		Oncology: Lung, Non-Small Cell	All	docetaxel	All	Tubulin inhibitor; Microtubule stimulant; Taxane	All
3456	Diff	G	O	M	responses in women were substantially weaker ... Increasing anti-G17 titer levels were associated with increased survival both overall and in gender-specific analyses		Oncology: Pancreas	All	Gastrimmune	All	Gastrin inhibitor; Apoptosis stimulant	All	Here, "responses is used in a non-technical meaning"
3699	Diff	N	R	M	male patients had slightly higher response rates than female patients did over multiple cycles (Fig. 5).	Look up figure	Oncology: Supportive Care; Oncology: Unspecified Cancer	All	aprepitant (capsule)	All	Neurokinin 1 receptor antagonist	All
4218	Same	U	R	N	Responses were independent of age, sex, b2m, ALC, number of prior therapy or FISH defects.		Oncology: Leukemia, Chronic Lymphocytic	All	cyclophosphamide rituximab (IV) pentostatin lenalidomide	All	Immunosuppressant; DNA inhibitor CD20 antagonist Adenosine deaminase inhibitor Angiogenesis inhibitor; Cereblon E3 ubiquitin ligase stimulant; Protein degrader	All
4339	Diff	G	O	F	higher pharmacokinetics observed in patients with higher body weight and in women...Pharmacokinetics of RSR13 (efaproxiral) predict survival in patients with brain metastases randomized to receive whole brain radiation therapy		Oncology: Breast; Oncology: Lung, Non-Small Cell; Oncology: Metastatic Cancer	Oncology: Metastatic Cancer	efaproxiral sodium	All	Haemoglobin oxygen release stimulant	All
4542	Same	U	S	N	Event-free survival was not impacted by chemotherapeutic regimen, sex, race, age at diagnosis, or gender.		Oncology: CNS, Medulloblastoma	All	cyclophosphamide lomustine	All	Immunosuppressant; DNA inhibitor DNA inhibitor; DNA synthesis inhibitor	All
4782	Diff	M	S	F	In a multivariate Cox proportional hazard model, factors associated with AML-free survival were CyR (HR 0.58; P = 0.023), RBC-TI > or = 26 weeks (HR 0.34; P < 0.0001), lower IPSS-R categorization (P = 0.018), female gender (HR 0.44; P = 0.0004),		Oncology: Myelodysplastic Syndrome	All	lenalidomide	All	Angiogenesis inhibitor; Cereblon E3 ubiquitin ligase stimulant; Protein degrader	All
4827	Same	U	R	N	There are no significant differences between ultimate mean daily thalidomide dosages taken between responders and nonresponders (550 vs. 520 mg) and there is no difference in age distribution or gender.		Oncology: Thyroid	All	thalidomide, Celgene	All	Angiogenesis inhibitor; Cereblon E3 ubiquitin ligase stimulant; Protein degrader	All
4848	Same	M	S	N	In a multivariate analysis, risk group, comorbidities, major route chromosomal aberrations, smoking and type of treatment center (academic vs other) influenced survival, but not gender,		Oncology: Leukemia, Chronic Myelogenous	All	cytarabine imatinib mesilate	All	DNA synthesis inhibitor Bcr-Abl inhibitor; C-kit inhibitor; Platelet-derived growth factor receptor kinase inhibitor; Apoptosis stimulant	All
5386	Same	N	S	N	5-yr survivors ... vs. <5-yr survivors... similar gender...80% vs. 75% males		Oncology: Renal	All	axitinib	All	C-kit inhibitor; Platelet-derived growth factor receptor beta kinase inhib; VEGFR tyrosine kinase inhibitor; VEGFR-1 tyrosine kinase inhibitor; VEGFR-2 tyrosine kinase inhibitor; VEGFR-3 tyrosine kinase inhibitor; Angiogenesis inhibitor	All
5659	Diff	G	S	F	Asian ethnicity, adenocarcinoma and females had longer survival than the overall population,		Oncology: Lung, Non-Small Cell	All	gefitinib	All	EGFR kinase inhibitor	All
5699	Same	M	S	N	The treatment effect was also consistent and significant when analyzed by using Cox proportional hazards models...gender (male vs female),		Oncology: GIST	All	sunitinib	All	Colony stimulating factor 1 receptor antagonist; RET tyrosine kinase inhibitor; C-kit inhibitor; Flt-3 antagonist; Platelet-derived growth factor receptor alpha kinase inhib; VEGFR-1 tyrosine kinase inhibitor; VEGFR-2 tyrosine kinase inhibitor; VEGFR-3 tyrosine kinase inhibitor; Angiogenesis inhibitor	All
5741	Diff	M	S	F	By multivariate analysis, gender, stage at diagnosis, performance status (PS), and best response to first-line therapy significantly influenced overall survival (OS).	Table 2 of http://www.ncbi.nlm.nih.gov/pubmed/17322539 shows that females have longer survival	Oncology: Lung, Non-Small Cell	All	pemetrexed disodium	All	Phosphoribosylglycinamide formyltransferase inhibitor; Thymidylate synthase inhibitor; Dihydrofolate reductase inhibitor	All
7022	Same	U	S	N	0.04) in females. median survival was similar in males & females (240 vs. 282 days, p=0.29). in		Oncology: Pancreas	All	bevacizumab	None	Vascular endothelial growth factor (VEGF)receptor antagonist; Angiogenesis inhibitor	None
7940	Diff	M	E	F	gep70-defined high risk and low bcl11a expression, while female sex was linked with longer time to mds-ca		Oncology: Multiple Myeloma	All	bortezomib (IV)	None	Transcription factor NF-kappaB inhibitor; Apoptosis stimulant; Proteasome inhibitor	None
8903	Same	G	E	N	There was no difference in age, M/F ratio or distribution of M-stage between those with or without anaplasia.		Oncology: CNS, Medulloblastoma; Oncology: CNS, Other	All	carboplatin (iv)	All	DNA inhibitor	All
9066	Diff	M	S	F	Increasing age, cytogenetic risk group higher WBC, male sex, secondary disease, and incomplete response to course 1 were all identified as significantly (p= 0.05) associated with poorer survival.	https://link.springer.com/article/10.1007/s00277-018-3396-4	Oncology: Leukemia, Acute Myelogenous	All	cytarabine aldesleukin	All	DNA synthesis inhibitor Interleukin 2 agonist; Immunostimulant; T cell stimulant	All
9172	Diff	G	S	F	affected by by ca and elevated b2m levels. females more frequently attained pfs-10. assessment of mrd by		Oncology: Multiple Myeloma	All	thalidomide, Celgene	All	Angiogenesis inhibitor; Cereblon E3 ubiquitin ligase stimulant; Protein degrader	All
9343	Diff	G	S	F	Exploratory subgroup analyses suggest advantages in PFS and OS for vandetanib + CP vs CP in the female and non-smoking patient subgroups,		Oncology: Lung, Non-Small Cell	All	vandetanib	All	RET tyrosine kinase inhibitor; EGFR kinase inhibitor; VEGFR tyrosine kinase inhibitor; VEGFR-2 tyrosine kinase inhibitor; Angiogenesis inhibitor	All
9642	Diff	U	E	M	predictors of dlco. dlco was significantly higher among males (p = 0.037) than females in a model		Oncology: (N/A); Oncology: CNS, Medulloblastoma; Oncology: CNS, Other	All	radiation therapy	All	Unidentified pharmacological activity	All
9725	Same	N	R	N	Among 66 patients previously treated with PA, ORR was 81% and 64% for sensitive and refractory PA groups, respectively. ORR and DOR were similar by age (< or >65 yr), gender,		Oncology: Lymphoma, Non-Hodgkin's	All	bendamustine	All	DNA inhibitor; Apoptosis stimulant	All
9986	Diff	G	S	F	A higher OS was independently predicted by PS, low neutrophil counts, KIT exon 11 alterations, normal lymphocyte count, lower tumor size and female's gender.		Oncology: GIST	All	imatinib mesilate	All	Bcr-Abl inhibitor; C-kit inhibitor; Platelet-derived growth factor receptor kinase inhibitor; Apoptosis stimulant	All
9986	Diff	M	S	F	A low tumour volume at inclusion, PS (0), sex (female), CD34 positivity on tumor cells were the four independent prognostic factors of a higher PFS. The 5-yrs OS was 54% (CI95%: 48-60). A higher OS was independently predicted by gender (female)		Oncology: GIST	All	imatinib mesilate	All	Bcr-Abl inhibitor; C-kit inhibitor; Platelet-derived growth factor receptor kinase inhibitor; Apoptosis stimulant	All
10001	Diff	G	R	F	Objective response was correlated with adenocarcinoma and female.		Oncology: Lung, Non-Small Cell	All	gefitinib	All	EGFR kinase inhibitor	All
10018	Diff	M	S	F	On multivariate analyses female sex was a statistically significant predictor of survival.	No stats, but says its significant?	Oncology: Esophageal; Oncology: Gastric	All	gefitinib	All	EGFR kinase inhibitor	All
10018	Diff	N	S	F	. The median survivals were 22.8 months in women and 4.8 months in men.		Oncology: Esophageal; Oncology: Gastric	All	gefitinib	All	EGFR kinase inhibitor	All
10182	Same	U	R	N	There was no difference in sex, age, location of metastasis(es), and number of organ systems with metastasis(es) between the populations of anti-G17 responders and non-responders		Oncology: Colorectal	All	Gastrimmune	All	Gastrin inhibitor; Apoptosis stimulant	All
10195	Diff	N	E	F	Males experienced more toxicity than females (44.3 vs 32.6%; P=0.031), but this was not significant after controlling for other co-variates (P=0.06).		Oncology: Colorectal	All	irinotecan (IV)	All	DNA topoisomerase I inhibitor	All
11045	Diff	M	S	F	Males and patients with a poor PS, GIST from bowel origin, baseline low hemoglobin and high neutrophils counts (ANC) had a significant worse PFS (multivariate analysis)		Oncology: GIST	All	imatinib mesilate	All	Bcr-Abl inhibitor; C-kit inhibitor; Platelet-derived growth factor receptor kinase inhibitor; Apoptosis stimulant	All
11379	Diff	G	O	Unk	It is notable that analysis of males and females in combination produced a different regression tree than when separated by gender.		Oncology: Colorectal	All	oxaliplatin (IV) fluorouracil	All	DNA inhibitor DNA synthesis inhibitor; Thymidylate synthase inhibitor; RNA synthesis inhibitor	All
11379	Diff	G	O	Unk	CART analysis by gender generated significantly different regression trees for men versus women.		Oncology: Colorectal	All	oxaliplatin (IV) fluorouracil	All	DNA inhibitor DNA synthesis inhibitor; Thymidylate synthase inhibitor; RNA synthesis inhibitor	All
11379	Diff	G	S	M	For OS, male patients carrying ER-Beta and MTHFR polymorphisms had improved OS, while female patients carrying polymorphisms in SCN1A and PLA2 had improved OS.		Oncology: Colorectal	All	oxaliplatin (IV) fluorouracil	All	DNA inhibitor DNA synthesis inhibitor; Thymidylate synthase inhibitor; RNA synthesis inhibitor	All
11759	Diff	M	E	F	Multivariate analysis demonstrated that higher Cr [creatinine] levels were associated with male gender p < 001		Oncology: Multiple Myeloma	All	thalidomide, Celgene zoledronic acid	All	Angiogenesis inhibitor; Cereblon E3 ubiquitin ligase stimulant; Protein degrader Osteoclast inhibitor; Bisphosphonate; Bone resorption inhibitor	All
11802	Diff	N	S	F	Estimated one-year survival of women receiving XYOTAX is 36 percent compared to only 16 percent of their male counterparts.		Oncology: Lung, Non-Small Cell	All	paclitaxel polyglumex	All	Beta tubulin inhibitor; Microtubule stimulant; Taxane	All
11845	Diff	G	E	M	In general, when differences in incidence of TEAEs were noted between males and females, a higher incidence was seen in females.		Oncology: Lung, Non-Small Cell	All	gemcitabine hydrochloride oxaliplatin (IV) paclitaxel carboplatin (iv)	All	DNA synthesis inhibitor; DNA repair enzyme inhibitor; Cell cycle inhibitor DNA inhibitor Beta tubulin inhibitor; Microtubule stimulant; Taxane DNA inhibitor	All
12336	Diff	M	R	F	br was 84.6% in women vs 74.7% in men (hr = 1.705 [95%ci, 0.965-3.014]; p = 0.07)		Oncology: Leukemia, Chronic Lymphocytic	All	rituximab (IV)	All	CD20 antagonist	All
12336	Same	M	S	N	os according to gender did not differ significantly between men and women (5-y-os 78.4 % v ...		Oncology: Leukemia, Chronic Lymphocytic	All	rituximab (IV)	All	CD20 antagonist	All
12364	Same	U	S	N	was significantly associated with superior MFS, DFS and OS. Initial MRI T and N stage, CRM status, gender, age, operation type (anterior resection vs. AP resection) and adjuvant chemotherapy (yes vs. no) were not.		Oncology: Colorectal	All	capecitabine irinotecan (IV)	All	DNA synthesis inhibitor; Thymidylate synthase inhibitor; RNA synthesis inhibitor DNA topoisomerase I inhibitor	All
12424	Diff	U	E	F	experienced significantly less grade 3-4 toxicity compared to males who did not receive a capping dose. (41%		Oncology: Colorectal	All	capecitabine irinotecan (IV) oxaliplatin (IV)	All	DNA synthesis inhibitor; Thymidylate synthase inhibitor; RNA synthesis inhibitor DNA topoisomerase I inhibitor DNA inhibitor	All
12909	Same	U	R	N	7. immune responses were detected in 111/224 (49.5%) males and 49/103 (47.6%) females, p = 0.74. immune		Oncology: Melanoma	All	sargramostim (IV) Montanide ISA-51 melanoma peptide vaccine (multi-epitope)	All	Granulocyte macrophage colony stimulating factor agonist Immunostimulant Immunostimulant	All
14747	Diff	U	S	F	(47 percent) and overall survival was worse for men than women (hazard ratio: 1.38 versus 0.99, respectively).		Metabolic/Endocrinology: Anemia; Oncology: Supportive Care; Oncology: Unspecified Cancer	All	darbepoetin alfa	All	Erythropoietin receptor agonist	All
16837	Diff	N	S	F	analysis, longer median survival times were apparent for females compared with males (12.7 vs 9.3 months); patients		Oncology: Lung, Non-Small Cell	All	cetuximab	All	EGFR antagonist	All
20007	Diff	M	S	F	In multivariate analyses, male sex was a significant independent predictor for OS adjusting for all five E-IPI factors, (HR 1.5, p < 0.0001),		Oncology: Lymphoma, Non-Hodgkin's	All	rituximab (IV)	All	CD20 antagonist	All
20231	Diff	U	S	F	286 patients were still alive (fig. 1) more women than men (p < 0,05). median follow-up for		Oncology: Lymphoma, Non-Hodgkin's	All	interferon, Genentech (alpha2a)	All	Interferon alpha 2A agonist	All
20240	Diff	G	S	F	The clinicopathological parameters that showed a significant impact on OS and PFS were: female gender (correlated with a better outcome)		Oncology: Lymphoma, Non-Hodgkin's	All	cyclophosphamide doxorubicin prednisone vincristine	All	Immunosuppressant; DNA inhibitor DNA synthesis inhibitor; DNA topoisomerase II inhibitor; RNA synthesis inhibitor Immunosuppressant; Corticosteroid agonist Microtubule inhibitor; Vinca alkaloid	All
20651	Diff	M	S	F	The median DFS for male pts (n=73) is 5.36 vs 5.91 months for arms A and B respectively (p=0.868, HR 1.320) and 12.09 vs 3.91 months for female pts (n=71)(p=0.0002, HR=0.408) In a multivariate Cox proportional hazards model to adjust for baseline clinical variables, there is a significant interaction between treatment and gender. (Table 1) Similar results were noted for OS (Figure 1). [Follows fr…	Look up table to get p-value info	Oncology: Leukemia, Acute Myelogenous	All	tipifarnib	All	Farnesyltransferase inhibitor; Angiogenesis inhibitor; Apoptosis stimulant	All
20651	Diff	M	S	F	, an unplanned subgroup analysis by gender demonstrates an improvement in DFS and OS for females who were enrolled on the study which persists on multivariate analysis.		Oncology: Leukemia, Acute Myelogenous	All	tipifarnib	All	Farnesyltransferase inhibitor; Angiogenesis inhibitor; Apoptosis stimulant	All
21571	Diff	G	S	F	the mylotarg arm had a higher percentage of females (52% vs 39%) and patients with favorable/intermediate risk		Oncology: Leukemia, Acute Myelogenous	All	gemtuzumab ozogamicin	All	DNA inhibitor	All
21802	Diff	M	E	F	In a multivariate analysis, male gender,... were significantlky correlated with Cet-ST [Cetuximab-Severe Toxicity]		Oncology: Colorectal	All	capecitabine cetuximab irinotecan (IV) oxaliplatin (IV)	cetuximab	DNA synthesis inhibitor; Thymidylate synthase inhibitor; RNA synthesis inhibitor EGFR antagonist DNA topoisomerase I inhibitor DNA inhibitor	EGFR antagonist
21969	Diff	M	S	F	the median overall survival (OS) was 6 months and the 2-year probability of OS was 15%. The multivariate model constructed with the learning set showed that age (HR 1.02/y, 95%CI [1.01-1.03], p=0.002), sex (female 7 months vs male 5.6 months HR 1.3 [1.01-1.67] p=0.04),		Oncology: Leukemia, Acute Myelogenous; Oncology: Myelodysplastic Syndrome	All	entinostat	All	Histone deacetylase inhibitor; Cell cycle inhibitor	All
22354	Same	U	S	N	with improved OS but not PFS. No association was found with gender, grade,		Oncology: Renal	All	sorafenib interferon alpha-2b, unspecified	All	RET tyrosine kinase inhibitor; B-raf kinase inhibitor; C-kit inhibitor; C-raf kinase inhibitor; Flt-3 antagonist; Platelet-derived growth factor receptor beta kinase inhib; Raf kinase inhibitor; VEGFR tyrosine kinase inhibitor; VEGFR-2 tyrosine kinase inhibitor; VEGFR-3 tyrosine kinase inhibitor; Angiogenesis inhibitor Interferon receptor agonist	All
22804	Same	G	R	N	There did not appear to be any correlation with the pattern of RQ PCR response and age, sex, risk status at diagnosis, bcr isoform and genetic polymorphisms among panel of genes known to be important for Arsenic trioxide biotransformation (GST A1, GST P1, GST M1, GST T1, MTHFR C677T, MTHFR A1298C).		Oncology: Leukemia, Acute Myelogenous	All	arsenic trioxide, unspecified	All	Cysteine protease stimulant; Apoptosis stimulant	All
23419	Same	N	E	N	No clinically relevant differences in Grade 3/4 adverse reactions were seen in patients based on age, gender, ethnic origin, or histology except a higher incidence of Grade 3/4 fatigue for Caucasian patients compared to non-Caucasian patients (6.5% versus 0.6%).		Oncology: Lung, Non-Small Cell	All	pemetrexed disodium	All	Phosphoribosylglycinamide formyltransferase inhibitor; Thymidylate synthase inhibitor; Dihydrofolate reductase inhibitor	All
23902	Diff	M	S	F	better OS was associated with age <60 (HR 2.645, p<0.0001), female gender (HR 0.77, p=0.05), lower WBC (HR 1.007, p<0.0001) and higher platelets (HR 0.996, p=0.03)		Oncology: Leukemia, Acute Myelogenous	All	tretinoin, unspecified	All	Retinoic acid receptor agonist	All
24224	Diff	M	E	M	Comparing female to male subjects, female subjects were more likely to experience alopecia (20% vs. 8.6%; P < .001), all-grade diarrhea (60.3% vs. 56.7%; P = .039), all-grade nausea and vomiting (68.7% vs. 56.6%; P < .001), high-grade nausea and vomiting (7.1% vs. 4.5%; P = .002), all-grade anemia (19.6% vs. 14.2%; P < .001), all-grade neutropenia (51.1% vs. 36.6%; P < .001), and high-grade neutr…		CNS: Pain (neuropathic); Oncology: Colorectal; Oncology: Supportive Care	All	xaliproden hydrochloride	All	Nerve growth factor agonist; 5 Hydroxytryptamine 1A receptor agonist	All
24224	Same	U	S	N	both end points, there was no difference between male and female subjects (p = .884; p =		CNS: Pain (neuropathic); Oncology: Colorectal; Oncology: Supportive Care	All	xaliproden hydrochloride	All	Nerve growth factor agonist; 5 Hydroxytryptamine 1A receptor agonist	All
25684	Same	G	S	N	Extent of necrosis in the resected specimen did not impact survival neither did age, gender and late response to chemotherapy (CTh).		Oncology: Soft Tissue Sarcoma	All	doxorubicin ifosfamide	All	DNA synthesis inhibitor; DNA topoisomerase II inhibitor; RNA synthesis inhibitor DNA inhibitor; DNA synthesis inhibitor	All
26570	Diff	N	S	F	Multivariable analysis tended to identify poorer PFS in males treated with cyclophosphamide vs. ifosfamide (HR = 1.26[0.99; 1.61] p = 0.06), whereas PFS was not significantly different in females receiving cyclophosphamide or ifosfamide (HR = 0.96[0.70; 1.31] p = 0.80). However, the treatment-by-gender interaction was not significant (HR = 1.31[0.89; 1.95] p = 0.17).		Oncology: Soft Tissue Sarcoma	All	cyclophosphamide doxorubicin etoposide ifosfamide mesna vincristine dactinomycin	cyclophosphamide	Immunosuppressant; DNA inhibitor DNA synthesis inhibitor; DNA topoisomerase II inhibitor; RNA synthesis inhibitor DNA inhibitor; DNA repair enzyme inhibitor; DNA topoisomerase II inhibitor; Cell cycle inhibitor DNA inhibitor; DNA synthesis inhibitor Unidentified pharmacological activity Microtubule inhibitor; Vinca alkaloid RNA synthesis inhibitor	Immunosuppressant; DNA inhibitor
26631	Diff	N	E	M	analysis. rates of no sn were higher for men (56-70%) than for women (45-53%); casopitant did not	What is sn?	Oncology: Supportive Care; Oncology: Unspecified Solid Tumor	All	casopitant (oral)	All	Neurokinin 1 receptor antagonist	All
26687	Diff	M	O	M	Based on Cox proportional hazards models, the success of transplantation... and males had improved outcomes.		Metabolic/Endocrinology: Metachromatic Leukodystrophy (MLD); Oncology: Leukemia, Acute Lymphocytic; Oncology: Leukemia, Acute Myelogenous; Oncology: Leukemia, Chronic Myelogenous; Oncology: Lymphoma, Hodgkin's; Oncology: Lymphoma, Non-Hodgkin's; Oncology: Myelodysplastic Syndrome	All	allogeneic stem cells	All	Not applicable	All
27433	Same	M	R	N	Logistic regression analysis of response in the gemcitabine plus cisplatin arm showed that performance status was the only statistically significant prognostic factor (p=0.0171) for tumor response among potential prognostic factors: age, sex, performance status, disease stage, time since diagnosis, and prior radiotherapy.		Oncology: Lung, Non-Small Cell	All	gemcitabine hydrochloride	All	DNA synthesis inhibitor; DNA repair enzyme inhibitor; Cell cycle inhibitor	All
28637	Same	N	R	N	respectively (p = 0.002, log-rank test). female and male had ttp of 85 days vs 42 days,	What is ttp?	Oncology: Lung, Non-Small Cell	All	erlotinib	All	EGFR kinase inhibitor; Tyrosine kinase inhibitor (TKI)	All	Here, TTP (time to progression) is a form of response)
28650	Diff	G	R	F	Responses were seen in both genders including a CR in a male with adenocarcinoma, but were more common in women, adenocarcinomas/BAC and non-smokers.		Oncology: Lung, Non-Small Cell	All	erlotinib	All	EGFR kinase inhibitor; Tyrosine kinase inhibitor (TKI)	All
28650	Diff	G	R	F	Responses were observed in males (1CR, 3 PR) and in females (9 PR), mostly in adenocarcinoma (7) and in BAC (4), in non or former smokers (12).		Oncology: Lung, Non-Small Cell	All	erlotinib	All	EGFR kinase inhibitor; Tyrosine kinase inhibitor (TKI)	All
29113	Diff	N	S	F	Median OS was longer for females as compared to males in FOLFIRINOX group (13.1 versus 10.3 months respectively; HR = 0.73; 95% CI, 0.51-1.06).		Oncology: Pancreas	All	irinotecan (IV) gemcitabine hydrochloride oxaliplatin (IV) fluorouracil leucovorin	irinotecan (IV);oxaliplatin (IV);fluorouracil;leucovorin	DNA topoisomerase I inhibitor DNA synthesis inhibitor; DNA repair enzyme inhibitor; Cell cycle inhibitor DNA inhibitor DNA synthesis inhibitor; Thymidylate synthase inhibitor; RNA synthesis inhibitor Unidentified pharmacological activity	DNA topoisomerase I inhibitor DNA inhibitor DNA synthesis inhibitor; Thymidylate synthase inhibitor; RNA synthesis inhibitor Unidentified pharmacological activity
29424	Diff	N	R	F	The response rate in female pts was 62.0% (31/50) but 50% (2/4) in male pts.		Oncology: Lung, Non-Small Cell	All	gefitinib	All	EGFR kinase inhibitor	All
29445	Same	U	R	N	No association was seen between response and histology, smoking history or gender.		Oncology: Lung, Non-Small Cell	All	gefitinib	All	EGFR kinase inhibitor	All
29456	Same	G	E	N	There was no clear effect upon the treatment duration ( cubed 4 versus < 4 courses of maintenance) of patients' age, sex,		Oncology: Leukemia, Acute Myelogenous	All	decitabine (IV)	All	DNA methylase inhibitor	All
29741	Same	G	E	N	No important patterns emerged when adverse events were analyzed by age or sex.		Metabolic/Endocrinology: Anemia; Oncology: Breast; Oncology: Colorectal; Oncology: Lung, Non-Small Cell; Oncology: Lymphoma, Non-Hodgkin's; Oncology: Supportive Care	All	darbepoetin alfa	All	Erythropoietin receptor agonist	All
30528	Same	U	S	N	A similar improvement in PFS ... was seen in women (HR 0.79, 0.62,1.00, p=0.024).		Oncology: Lung, Non-Small Cell	All	vandetanib	All	RET tyrosine kinase inhibitor; EGFR kinase inhibitor; VEGFR tyrosine kinase inhibitor; VEGFR-2 tyrosine kinase inhibitor; Angiogenesis inhibitor	All
30624	Diff	N	S	F	. The effect in women (median survival 15.7 months with the combination versus 7.5 months on cisplatin alone), however, was larger than the effect in males (median survival 11 versus 9.4 respectively).		Oncology: Mesothelioma	All	pemetrexed disodium	All	Phosphoribosylglycinamide formyltransferase inhibitor; Thymidylate synthase inhibitor; Dihydrofolate reductase inhibitor	All
30627	Diff	M	R	F	In multivariate logistic regression analysis, the P-I sequence and female gender were found to be significant predictors of a better response (P = 0.047 and P = 0.011, respectively).		Oncology: Lung, Non-Small Cell	All	irinotecan (IV) cisplatin	All	DNA topoisomerase I inhibitor DNA inhibitor; DNA synthesis inhibitor	All
30627	Diff	M	R	F	The difference in response rates by treatment schedule was not statistically significant by univariate analysis, but multivariate analysis showed that significant predictors of better response were P-I sequence (p=0.02) and female gender (p=0.007).		Oncology: Lung, Non-Small Cell	All	irinotecan (IV) cisplatin	All	DNA topoisomerase I inhibitor DNA inhibitor; DNA synthesis inhibitor	All
30634	Diff	M	S	F	By multivariate analysis stratified on the trial (APL and LPA), better OS was associated with age <60 (HR 2.645, p<0.0001), female gender (HR 0.77, p=0.05),		Oncology: Leukemia, Acute Myelogenous	All	idarubicin tretinoin, unspecified	All	Radical formation stimulant; DNA topoisomerase I inhibitor; DNA topoisomerase II inhibitor; RNA synthesis inhibitor Retinoic acid receptor agonist	All
30670	Same	G	O	N	Meanwhile, gender was not shown to affect immune response despite evidence		Oncology: Melanoma	All	cyclophosphamide tetanus toxoid helper peptide melanoma peptide vaccine (multi-epitope)	All	Immunosuppressant; DNA inhibitor Immunostimulant; T helper cell stimulant Immunostimulant	All
30687	Diff	U	O	F	A multivariate logistic regression model showed that male sex, albumin <3.5, low absolute monocyte count, interfollicular CD10 expression and high-risk FLIPI were predictors of early POD	What is POD	Oncology: Lymphoma, Non-Hodgkin's	All	rituximab (IV) galiximab	All	CD20 antagonist T cell inhibitor; CD80 antagonist	All
30726	Diff	N	R	M	including 36 male and 7 female, median age; 62 (range 41-74), 17 PS 0, 25 PS 1 and 1 PS 2. Overall response rate and complete response rate were 100% and 63%, respectively.		Oncology: Lung, Small Cell	All	cisplatin doxorubicin etoposide vincristine G-CSF, unspecified	All	DNA inhibitor; DNA synthesis inhibitor DNA synthesis inhibitor; DNA topoisomerase II inhibitor; RNA synthesis inhibitor DNA inhibitor; DNA topoisomerase II inhibitor; DNA repair enzyme inhibitor; Cell cycle inhibitor Microtubule inhibitor; Vinca alkaloid Granulocyte colony stimulating factor agonist	All
30805	Same	U	S	N	Radiologic response to chemotherapy, but not sex, histology, disease stage, or nodal status, was associated with improved survival.		Oncology: Mesothelioma	All	pemetrexed disodium	All	Phosphoribosylglycinamide formyltransferase inhibitor; Thymidylate synthase inhibitor; Dihydrofolate reductase inhibitor	All
30843	Diff	M	S	M	Multivariate analysis in all 492 analyzed patients demonstrated seven independent prognostic factors for PFS (Table). Prognostic factors in each treatment were; sex (HR 1.66, 95%CI 1.11-2.49),	From https://meetings.asco.org/abstracts-presentations/104471 males do better	Oncology: Gastric	All	TS-1	All	DNA synthesis inhibitor; Orotate phosphoribosyltransferase inhibitor; Thymidylate synthase inhibitor; Dihydropyrimidine dehydrogenase inhibitor	All
31498	Diff	M	S	M	On multivariate analysis, factors significantly associated with overall survival were male sex		Oncology: Myelodysplastic Syndrome	All	alemtuzumab (IV) alemtuzumab (SC)	All	Immunosuppressant; CD52 antagonist Immunosuppressant; CD52 antagonist	All
31574	Diff	M	R	F	Among the variables examined for the Cox regression analysis...factors showed a statistical significance were gender (male/female: HR 2.14)		Oncology: Lung, Non-Small Cell	All	pemetrexed disodium	All	Phosphoribosylglycinamide formyltransferase inhibitor; Thymidylate synthase inhibitor; Dihydrofolate reductase inhibitor	All
32584	Diff	G	S	F	Age >= 60 years, male sex and high FLIPI category, but not randomization arm, were all associated with a higher risk of death in a Cox regression model.		Oncology: Lymphoma, Non-Hodgkin's	All	rituximab (IV)	All	CD20 antagonist	All
32584	Diff	M	S	F	In a Cox regression multivariate analysis, rituximab maintenance (HR=0.57; P<.0001) as well as older age (HR=0.79; P=.015), female sex (HR=0.72; P=.0003) and low or intermediate FLIPI groups (HR=0.67; P<.0001) were all significant variables associated with superior progression free survival.		Oncology: Lymphoma, Non-Hodgkin's	All	rituximab (IV)	All	CD20 antagonist	All
32597	Diff	M	E	F	Non-smoking (p = 0.033), adenocarcinoma/BAC (p = 0.0027), female (p = 0.0013), aged less than 65 years (p = 0.0115), stage IV (p = 0.0492), patients with skin rash (p = 0.0216), and a higher grade of skin rash (p = 0.003) were significantly correlated with response to treatment.		Oncology: Lung, Non-Small Cell	All	erlotinib	All	EGFR kinase inhibitor; Tyrosine kinase inhibitor (TKI)	All
32597	Diff	M	S	F	Median progression-free survival was 15 weeks and was longer in females (p < 0.001), patients with adenocarcinoma (p = 0.008), those with no smoking history (p < 0.001) and patients who experienced skin toxicity (p < 0.001).		Oncology: Lung, Non-Small Cell	All	erlotinib	All	EGFR kinase inhibitor; Tyrosine kinase inhibitor (TKI)	All
32597	Same	N	S	N	OS data are mature for groups 1 and 5 only; group 1 had median OS of 5.95 mos while group 5 had median OS of 5.58 mos, i.e. no difference between male and female C/FS with SqCC.		Oncology: Lung, Non-Small Cell	All	erlotinib	All	EGFR kinase inhibitor; Tyrosine kinase inhibitor (TKI)	All
33427	Diff	M	R	F	A multivariable logistic regression model indicated that being male (odds ratio (OR) = 1.35; 95%CI = (1.19 - 1.52); p < .01), having PS >= 2 (OR = 1.85; (1.47 - 2.38); p < .01) and high FLIPI risk score (3 - 5) (OR = 2.94; (2.38 - 3.57); p < .01 compared to low risk (0 or 1) were associated with increased risk of progression or death before 24 months.		Oncology: Lymphoma, Non-Hodgkin's	All	fludarabine (IV)	All	DNA synthesis inhibitor; DNA repair enzyme inhibitor; Ribonucleoside diphosphate reductase inhibitor	All	Here, the measurement is "progression or death within 24 months"; if it had been the narrower "death within 24 months, then reclassifying as S(urvival) would be more justified.
33427	Diff	M	S	F	A multivariable logistic regression model indicated that being male (odds ratio (OR) = 1.35; 95%CI = (1.19 - 1.52); p < .01), having PS >= 2 (OR = 1.85; (1.47 - 2.38); p < .01) and high FLIPI risk score (3 - 5) (OR = 2.94; (2.38 - 3.57); p < .01 compared to low risk (0 or 1) were associated with increased risk of progression or death before 24 months.		Oncology: Lymphoma, Non-Hodgkin's	All	fludarabine (IV)	All	DNA synthesis inhibitor; DNA repair enzyme inhibitor; Ribonucleoside diphosphate reductase inhibitor	All
34103	Diff	M	O	M	In addition, logistic regression analysis showed gender difference that higher AUC is required for achieving efficacy (complete response, partial response and stable disease) in female compared with male. [higher AUC is bad]		Oncology: Gastric	All	TS-1	All	DNA synthesis inhibitor; Orotate phosphoribosyltransferase inhibitor; Thymidylate synthase inhibitor; Dihydropyrimidine dehydrogenase inhibitor	All
34736	Diff	U	S	M	: Event free survival in male patients was superior in the rituximab maintenance treatment arm compared to observation (EFS at 3 years 84.1% versus 74.4%; HR 0.58, 95% CI 0.36-0.94; p=0.0267) while no difference was observed in female patients (EFS at 3 years 76.8% versus 78.7%; HR 1.5, 95% CI 0.67-1.66; p=0.8246) (Fig.1).		Oncology: Lymphoma, Non-Hodgkin's	All	rituximab (IV)	All	CD20 antagonist	All
34736	Diff	M	S	M	In Male Patients With Aggressive B-Cell Lymphoma In The NHL13 Study Results: Event free survival in male patients was superior in the rituximab maintenance treatment arm compared to observation (EFS at 3 years 84.1% versus 74.4%; HR 0.58, 95% CI 0.36-0.94; p=0.0267) while no difference was observed in female patients (EFS at 3 years 76.8% versus 78.7%; HR 1.5, 95% CI 0.67-1.66; p=0.8246) (Fig.1).…		Oncology: Lymphoma, Non-Hodgkin's	All	rituximab (IV)	All	CD20 antagonist	All
34736	Diff	U	S	M	Similar analysis conducted for PFS showed a significant effect of R in men (PFS at 3 years 89.0% versus 77.6% for observation; HR 0.45, 95% CI 0.25-0.79; p=0.0058) but not in women (83.7% versus 80.5%; HR 0.79, 95% CI 0.47-1.33; p=0.3693).		Oncology: Lymphoma, Non-Hodgkin's	All	rituximab (IV)	All	CD20 antagonist	All
34736	Diff	G	S	M	This unforeseen subgroup analysis by sex from a large randomized prospective trial provides surprising but clear evidence that 2-monthly R maintenance for 2 years significantly improves EFS and PFS of male patients with DLBCL (and FL G3B).		Oncology: Lymphoma, Non-Hodgkin's	All	rituximab (IV)	All	CD20 antagonist	All
34808	Diff	N	R	F	The response rates for female / adenocarcinoma / nonsmoker were 58%/59%/61% respectively. The response rates for male / non-adenocarcinoma / smoker patients were 46%/20%/36%.		Oncology: Lung, Non-Small Cell	All	gefitinib	All	EGFR kinase inhibitor	All
34941	Same	G	O	N	RBC-TI rate was not affected by age, gender,	RBC-TI is red blood cell transfusion independent	Oncology: Myelodysplastic Syndrome	All	lenalidomide	All	Angiogenesis inhibitor; Cereblon E3 ubiquitin ligase stimulant; Protein degrader	All
34993	Diff	U	O	F	tumor shrinkage was more frequent among women and nonsmokers.... Female gender (p=0.007), never-smoking status (0.029), BAC (p=0.009), EGFR mutation (p=0.002), and exon 19 deletion (p=0.023) were associated with a reduction in maximum tumor diameter.		Oncology: Lung, Non-Small Cell	All	gefitinib	All	EGFR kinase inhibitor	All
35688	Diff	U	R	F	DC was associated with female gender (p = 0.095, and 0.002 for OR),	What is DC? DC is 'disease control rate'; usually, the acronym is DCR for 'disease control rate' which for our purpuses is equivalent to ORR (objective response rate)	Oncology: Lung, Non-Small Cell	All	gefitinib	All	EGFR kinase inhibitor	All
35970	Same	M	S	N	Outcomes similar by gender…. Modest differences in disease prognostic factors existed between genders: women more influenced by metastatic status, age, liver site of disease and creatinine level; men more influenced by urine protein level and prior diabetes... There was a significant 1degree side by biologic interaction (P int = 0.003, PFS and OS) but not by chemo, gender		Oncology: Colorectal	All	cetuximab bevacizumab	All	EGFR antagonist Vascular endothelial growth factor (VEGF)receptor antagonist; Angiogenesis inhibitor	All
36440	Same	U	E	N	In univariate analysis, neurotoxicity was not associated with age, gender		Oncology: Lymphoma, Non-Hodgkin's	All	rituximab (IV) bortezomib (IV)	All	CD20 antagonist Transcription factor NF-kappaB inhibitor; Apoptosis stimulant; Proteasome inhibitor	All
37148	Diff	M	S	F	Unplanned multivariable analysis revealed significant associations between improved OS and less than two metastatic sites (p<0.01), female gender (p<0.01), gemcitabine dose 1250 mg/m2 (p=0.03), and lower body mass index (BMI) (p=0.02).		Oncology: Bladder	All	gemcitabine hydrochloride bevacizumab	All	DNA synthesis inhibitor; DNA repair enzyme inhibitor; Cell cycle inhibitor Vascular endothelial growth factor (VEGF)receptor antagonist; Angiogenesis inhibitor	All
37696	Diff	G	O	F	The two variables associated with higher probability of being resected were female gender and age.		Oncology: Colorectal; Oncology: Metastatic Cancer	All	irinotecan (IV) oxaliplatin (IV) dexamethasone floxuridine	All	DNA topoisomerase I inhibitor DNA inhibitor Immunosuppressant; Corticosteroid agonist DNA synthesis inhibitor; Thymidylate synthase inhibitor; RNA synthesis inhibitor	All
38028	Diff	G	S	F	there was a trend to improved OS for the 13-CRA arm (HR 0.75, 95% CI 0.51 to 1.10, p = 0.14) particularly among female patients...there was a trend to improved OS for the 13-CRA arm (HR 0.75, 95% CI 0.51 to 1.10, p = 0.14) particularly among female patients (N=39, HR 0.44, 95% CI 0.18 to 1.05, p = 0.065		Oncology: Head/Neck	All	isotretinoin	All	Microbial collagenase inhibitor; Protein synthesis inhibitor; Retinoic acid receptor agonist	All
38219	Same	U	R	N	There is no difference in RR at week 12 observed for gender, prior systemic therapy		Oncology: Renal	All	pazopanib (tablet)	All	B-raf kinase inhibitor; C-kit inhibitor; FGF receptor 1 tyrosine kinase inhibitor; FGF receptor 3 tyrosine kinase inhibitor; Platelet-derived growth factor receptor kinase inhibitor; VEGFR tyrosine kinase inhibitor; VEGFR-1 tyrosine kinase inhibitor; VEGFR-2 tyrosine kinase inhibitor; VEGFR-3 tyrosine kinase inhibitor; Angiogenesis inhibitor	All
38287	Diff	M	E	F	Sex and low serum Cr were borderline statistically significant predictors of dose reductions when both variables were included in a multivariate model. Only female sex remained a significant predictor when eliminating one outlier with BSA 2.83 (p=0.04).		Oncology: Soft Tissue Sarcoma	All	sorafenib	All	RET tyrosine kinase inhibitor; B-raf kinase inhibitor; C-kit inhibitor; C-raf kinase inhibitor; Flt-3 antagonist; Platelet-derived growth factor receptor beta kinase inhib; Raf kinase inhibitor; VEGFR tyrosine kinase inhibitor; VEGFR-2 tyrosine kinase inhibitor; VEGFR-3 tyrosine kinase inhibitor; Angiogenesis inhibitor	All
40110	Diff	G	E	M	CL [clearance] was faster in males, patients with higher values of creatinine clearance and endogenous immunoglobulin		Oncology: Melanoma	All	tremelimumab	All	CTLA4 antagonist; Immuno-oncology therapy; Immune checkpoint inhibitor	All
40546	Diff	N	O	M	74.1% (95%ci: 60.3 - 83.7%) lower. clearance for females was 12.1% (95%ci: 0.5-25.6%) lower than for males		Oncology: Myelodysplastic Syndrome	All	decitabine (IV)	All	DNA methylase inhibitor	All
40765	Same	U	S	N	Impaired creatinine clearance did not have any effect on PFS and OS as well as gender.		Oncology: Leukemia, Chronic Lymphocytic	All	fludarabine (IV)	All	DNA synthesis inhibitor; DNA repair enzyme inhibitor; Ribonucleoside diphosphate reductase inhibitor	All
40771	Diff	U	S	F	Male patients had shorter PFS (49 mo vs. n.r.; p=0.001), but not OS (p=0.08).		Oncology: Leukemia, Chronic Lymphocytic	All	fludarabine (IV)	All	DNA synthesis inhibitor; Ribonucleoside diphosphate reductase inhibitor; DNA repair enzyme inhibitor	All
41057	Diff	M	S	F	associated with higher age, stage and fuhrman grade, male sex, ps > 0, open vs. laparoscopic surgical		Oncology: Renal	All	sorafenib sunitinib	All	RET tyrosine kinase inhibitor; B-raf kinase inhibitor; C-kit inhibitor; C-raf kinase inhibitor; Flt-3 antagonist; Platelet-derived growth factor receptor beta kinase inhib; Raf kinase inhibitor; VEGFR tyrosine kinase inhibitor; VEGFR-2 tyrosine kinase inhibitor; VEGFR-3 tyrosine kinase inhibitor; Angiogenesis inhibitor Colony stimulating factor 1 receptor antagonist; RET tyrosine kinase inhibitor…	All
41135	Diff	U	S	F	Other factors associated with a shorter SAR were: older age, male gender, T4/N2, proximal primary tumor location, poorly differentiated adenocarcinoma, and early recurrence.	What is SAR?	Oncology: Colorectal	All	cetuximab	All	EGFR antagonist	All
41214	Same	U	R	N	treatment groups, sex, FAB and NPM1/FLT3 mutation status had no significant influence on treatment outcome at 90 days.		Oncology: Leukemia, Acute Myelogenous; Oncology: Myelodysplastic Syndrome	All	cytarabine filgrastim (IV) autologous stem cell	All	DNA synthesis inhibitor Granulocyte colony stimulating factor agonist Not applicable	All	"Treatment outcome" is an informal way of saying response by RECIST criteria or some other crietria
41650	Diff	U	E	M	Global toxicity, hematotoxicity and vomiting were significantly more frequent in women.		Oncology: Colorectal; Oncology: Metastatic Cancer	All	irinotecan (IV) oxaliplatin (IV) fluorouracil leucovorin	All	DNA topoisomerase I inhibitor DNA inhibitor DNA synthesis inhibitor; Thymidylate synthase inhibitor; RNA synthesis inhibitor Unidentified pharmacological activity	All
41814	Diff	U	R	F	11.4-18.1], respectively. objective response was observed both in males and females, there was a significantly higher proportion of re-sponding pts in females (50.0%) than in males (17.1%) (p=0.0009). similar findings were found by smoking		Oncology: Lung, Non-Small Cell	All	erlotinib	All	EGFR kinase inhibitor; Tyrosine kinase inhibitor (TKI)	All
41923	Diff	M	S	F	. A multivariable logistic regression model indicated that being male (odds ratio (OR) = 1.35; 95%CI = (1.19 - 1.52); p < .01), having PS >= 2 (OR = 1.85; (1.47 - 2.38); p < .01) and high FLIPI risk score (3 - 5) (OR = 2.94; (2.38 - 3.57); p < .01 compared to low risk (0 or 1) were associated with increased risk of progression or death		Oncology: Lymphoma, Non-Hodgkin's	All	rituximab (IV)	All	CD20 antagonist	All
41970	Same	M	S	N	Similar HRs were observed when comparison of OS between treatment… and gender [male vs females]).		Oncology: Melanoma	All	ipilimumab	All	CTLA4 antagonist; Immuno-oncology therapy; Immune checkpoint inhibitor	All
41975	Diff	M	S	M	Multivariate analysis...and female gender (HR = 3.7, p = 0.003), nodal stage N3 (HR = 3.77, p = 0.02) and GTV >270 cc (HR = 1.1, p = 0.02) were associated with worse Distant failure free.		Oncology: Lung, Non-Small Cell	All	cisplatin radiation therapy	All	DNA inhibitor; DNA synthesis inhibitor Unidentified pharmacological activity	All
42447	Diff	U	S	F	5-y-PFS was higher for women after FCR (52.5% vs 45.5%; HR = 1.197 [0.949-1.510]; p = 0.13) as well as after BR (44.8% vs 23.2%; HR = 1.523 [1.124-2.063]; p = 0.007).		Oncology: Leukemia, Chronic Lymphocytic	All	rituximab (IV) bendamustine	All	CD20 antagonist DNA inhibitor; Apoptosis stimulant	All
43729	Diff	U	S	F	Male sex had an unfavourable impact on DFS (P=0.021) and on CIR (P=0.019), but not on OS (P=0.234).		Oncology: Leukemia, Acute Myelogenous	All	Idarubicin tretinoin, unspecified	All	Radical formation stimulant; DNA topoisomerase I inhibitor; DNA topoisomerase II inhibitor; RNA synthesis inhibitor Retinoic acid receptor agonist	All
43729	Diff	U	S	F	Male sex had an unfavourable impact on DFS (P=0.021) and on CIR (P=0.019), but not on OS (P=0.234).		Oncology: Leukemia, Acute Myelogenous	All	Idarubicin tretinoin, unspecified	All	Radical formation stimulant; DNA topoisomerase I inhibitor; DNA topoisomerase II inhibitor; RNA synthesis inhibitor Retinoic acid receptor agonist	All
44020	Same	M	S	N	3-year PFS was 74% in males and 68% in females (p=0.396), 3-year OS was 80% in males and 72% in females (p=0.111). In a multivariable analysis adjusting for IPI factors, male hazard was 0.9 (p=0.817) for PFS, and 0.8 for OS (p=0.317).		Oncology: Lymphoma, Non-Hodgkin's	All	rituximab (IV)	All	CD20 antagonist	All
44939	Same	U	R	N	ORR was independent of age, gender, number of prior lines of therapy and Ki-67 at registration.		Oncology: Lymphoma, Non-Hodgkin's	All	lenalidomide	All	Angiogenesis inhibitor; Cereblon E3 ubiquitin ligase stimulant; Protein degrader	All
45116	Diff	M	R	F	Only age (54% in patients < 60 years vs 12% for those > or = 60 years; p = 0.01) and surprisingly gender (50% in females vs none in males; p = 0.003) influenced CR/CRp proportions.		Oncology: Leukemia, Acute Myelogenous	All	gemtuzumab ozogamicin	All	DNA inhibitor	All
45137	Diff	U	E	M	scores (p<0.001). men reported better sexual function than women (p<0.001). scale and single-item module scores were not		Oncology: Bladder	All	celecoxib (capsule)	All	Cyclooxygenase 2 inhibitor	All
45407	Same	U	O	N	Ability to receive 2nd-line treatment was significantly associated with performance status (0-1 vs. 2-3), weight loss (< or =5% vs. >5%), MMS (< or =23 vs. >23) and ADL (<6 vs. 6) scores, and stage (III vs. IV), but not with age (< or =80 vs. > 80), sex		Oncology: Lung, Non-Small Cell	All	paclitaxel carboplatin (iv)	All	Beta tubulin inhibitor; Microtubule stimulant; Taxane DNA inhibitor	All
46295	Same	U	R	N	No correlation was apparent between the response rate and sex, age, tumor histology,disease stage, or smoking status		Oncology: Lung, Non-Small Cell	All	amrubicin (IV)	All	DNA topoisomerase II inhibitor	All
46518	Same	U	S	N	Subgroup analysis demonstrated no significant difference in PFS and OS regarding age, sex, histological grade, and histology.		Oncology: Soft Tissue Sarcoma	All	doxorubicin ifosfamide	All	DNA synthesis inhibitor; DNA topoisomerase II inhibitor; RNA synthesis inhibitor DNA inhibitor; DNA synthesis inhibitor	All
47024	Diff	N	R	F	Never-smoker patients and female patients had higher response rates (33 vs 17%, 35 vs 10%, respectively).		Oncology: Lung, Non-Small Cell	All	gefitinib	All	EGFR kinase inhibitor	All
47047	Same	U	S	N	In the subset analysis of PFS, there was no significant difference between sex (male vs. female),		Oncology: Lung, Non-Small Cell	All	gefitinib	All	EGFR kinase inhibitor	All
47059	Diff	G	S	F	. Improved survival was associated with female gender, absence of prior radiation, PS 0 and epidermal growth factor receptor expression.		Oncology: Lung, Non-Small Cell	All	cetuximab	All	EGFR antagonist	All
47059	Diff	U	S	F	Respective MS for men and women was 7.6 and 16.1 mo (p=0.003), for prior RT vs none, 6.1 and 14.1 mo (p=0.0056),		Oncology: Lung, Non-Small Cell	All	cetuximab	All	EGFR antagonist	All
47699	Diff	U	R	F	). CR rates of male and female patients significantly differed in each arm (arm A: male 55.4% vs. female 76.3%, p=0.053, arm B: male 53.1% vs. female 80.0%, p=0.008).		Oncology: Leukemia, Acute Myelogenous	All	daunorubicin enocitabine	All	DNA synthesis inhibitor; Radical formation stimulant; DNA topoisomerase II inhibitor; RNA synthesis inhibitor DNA synthesis inhibitor; DNA repair enzyme inhibitor	All
47699	Diff	G	R	F	The remission rate of the female patients is higher than male patients, and it may have relations with a long life span of the Japanese female.		Oncology: Leukemia, Acute Myelogenous	All	daunorubicin enocitabine	All	DNA synthesis inhibitor; Radical formation stimulant; DNA topoisomerase II inhibitor; RNA synthesis inhibitor DNA synthesis inhibitor; DNA repair enzyme inhibitor	All	"Remission" is a formally defined type of response
48129	Diff	N	O	F	Results: Poor risk features included stage III disease in 64% and male sex in 20%.		Oncology: Anal	All	cetuximab cisplatin fluorouracil radiation therapy	All	EGFR antagonist DNA inhibitor; DNA synthesis inhibitor DNA synthesis inhibitor; Thymidylate synthase inhibitor; RNA synthesis inhibitor Unidentified pharmacological activity	All
48376	Same	U	O	N	Emphysema values at 12 months are significantly higher (p = 0.0022) in the B (+ 0.29 +- 0.06) versus P arm (+ 0.12 + or - 0.07). This difference is not correlated to sex (p = 0.7062)		Oncology: Lung, Non-Small Cell	All	Pulmicort	All	Immunosuppressant; Glucocorticoid agonist	All	Emphysema is an outcome in lung cancer
48889	Same	M	R	N	In the model for probability of response with treatment arm, age, gender, stage, and performance status assessed simultaneously, none of the baseline characteristics wasstatistically significantly associated with response.		Oncology: Lung, Non-Small Cell	All	gemcitabine hydrochloride	All	DNA synthesis inhibitor; DNA repair enzyme inhibitor; Cell cycle inhibitor	All
49631	Diff	U	E	M	Being female vs. male significantly reduced Global QoL by -4.07 (p=.026).		Oncology: Multiple Myeloma	All	lenalidomide	All	Angiogenesis inhibitor; Cereblon E3 ubiquitin ligase stimulant; Protein degrader	All
50639	Same	U	S	N	Similarly, no OS difference was seen in the histologic (squamous or nonsquamous) and sex (male or female) strata.		Oncology: Lung, Non-Small Cell	All	vadimezan	All	Angiogenesis inhibitor	All
50857	Diff	U	R	F	RR is much higher in females (34.8%) than males (8.6%) (p<0.0001)		Oncology: Lung, Non-Small Cell	All	erlotinib	All	EGFR kinase inhibitor; Tyrosine kinase inhibitor (TKI)	All
50857	Diff	G	S	F	In the univariate analysis, predictive factors for longer TTP and OS were female gender, the absence of smoking history, and adenocarcinoma histology.		Oncology: Lung, Non-Small Cell	All	erlotinib	All	EGFR kinase inhibitor; Tyrosine kinase inhibitor (TKI)	All
51371	Diff	M	S	F	female gender was associated with improved OS (p=0.027, M:F HR=1.82, 95% CI 1.07-3.09)		Oncology: Melanoma	All	melphalan TNF interferon gamma, unspecified	All	DNA inhibitor Apoptosis stimulant Immunostimulant; Interferon receptor agonist	All
51388	Diff	G	E	M	therapy) endpoints. overall response rates were higher in men and in older (>or= 55?y) patients, but treatment		Oncology: Breast; Oncology: Colorectal; Oncology: Lung, Non-Small Cell; Oncology: Ovarian; Oncology: Supportive Care	All	aprepitant (capsule)	All	Neurokinin 1 receptor antagonist	All
51700	Diff	N	S	F	OS of female patients was 45% versus 28% in male patients (p=0.17).		Oncology: Leukemia, Acute Myelogenous	All	allogeneic stem cells	All	Not applicable	All
52189	Same	U	O	N	none of the other patient or disease characteristics (age, gender, tumor site, neurovascular invasiveness, depth) were statistically significantly associated with outcome.		Oncology: Osteosarcoma; Oncology: Soft Tissue Sarcoma	All	doxorubicin ifosfamide	All	DNA synthesis inhibitor; DNA topoisomerase II inhibitor; RNA synthesis inhibitor DNA inhibitor; DNA synthesis inhibitor	All
52341	Same	U	S	N	None of the following confounding factors influenced PFS between the 2 schedules: age, gender, Karnofsky performance status at screening,		Oncology: Pancreas	All	BI-2536	All	Polo-like kinase 1 inhibitor; Protein kinase inhibitor; Apoptosis stimulant; Cell cycle inhibitor	All
52471	Same	G	R	N	The response rate seemed to be largely independent of age, sex, performance status, or line of treatment.		Oncology: Bladder; Oncology: CNS, Glioblastoma; Oncology: Colorectal; Oncology: Gastric; Oncology: Head/Neck; Oncology: Lung, Non-Small Cell; Oncology: Lymphoma, Non-Hodgkin's; Oncology: Ovarian; Oncology: Pancreas; Oncology: Renal; Oncology: Soft Tissue Sarcoma; Oncology: Unspecified Solid Tumor	All	crizotinib	All	Anaplastic lymphoma kinase inhibitor; MET tyrosine kinase inhibitor	All
52645	Diff	U	S	M	The pre-planned subgroup analyses showed that IP was associated with longer overall survival in male (11.3 vs. 10.1 months, p=0.0361		Oncology: Lung, Small Cell	All	irinotecan (IV) etoposide	irinotecan (IV)	DNA topoisomerase I inhibitor DNA inhibitor; DNA topoisomerase II inhibitor; DNA repair enzyme inhibitor; Cell cycle inhibitor	DNA topoisomerase I inhibitor
52677	Same	U	E	N	Neither age nor gender were statistically significant prognostic factors for activity or toxicity using either analysis, although older patients may have had a slightly better response rate and disease control rate when compared with younger patients.	Similar to 27767 but not a duplicate	Oncology: Lung, Non-Small Cell	All	gemcitabine hydrochloride pemetrexed disodium	All	DNA synthesis inhibitor; DNA repair enzyme inhibitor; Cell cycle inhibitor Phosphoribosylglycinamide formyltransferase inhibitor; Thymidylate synthase inhibitor; Dihydrofolate reductase inhibitor	All
52677	Same	U	R	N	Neither age nor gender were statistically significant prognostic factors for activity or toxicity using either analysis, although older patients may have had a slightly better response rate and disease control rate when compared with younger patients.	Similar to 27767 but not a duplicate	Oncology: Lung, Non-Small Cell	All	gemcitabine hydrochloride pemetrexed disodium	All	DNA synthesis inhibitor; DNA repair enzyme inhibitor; Cell cycle inhibitor Phosphoribosylglycinamide formyltransferase inhibitor; Thymidylate synthase inhibitor; Dihydrofolate reductase inhibitor	All
52904	Diff	U	S	F	Statistically significant differences in median survival were observed among subgroups: PS 0-1/2, 6.5/2.3 m (p<0.001); sex male/female, 4.5/9.7 m (p 0.027);		Oncology: Lung, Non-Small Cell	All	gemcitabine hydrochloride vinorelbine	All	DNA synthesis inhibitor; DNA repair enzyme inhibitor; Cell cycle inhibitor Microtubule inhibitor; Tubulin inhibitor; Apoptosis stimulant; Vinca alkaloid	All
52956	Diff	U	O	M	months, p=0.0066). the relative risk of death for men vs women was 0.658 (95% c.i., 0.476-0.910, p=0.011),	c.i., 0.476-0.910, p=0.011), although the mean age of men was significantly less than that of women (p=0.041).	Oncology: Lung, Non-Small Cell	All	tegafur + uracil, Taiho	All	DNA synthesis inhibitor; Thymidylate synthase inhibitor	All
53728	Diff	G	S	F	univariate analysis identified younger age, being female, lower N-category and earlier disease stage with improved DFS		Oncology: Lung, Non-Small Cell	All	astuprotimut-r	All	Immunostimulant	All
53944	Diff	U	S	M	Moreover, the beneficial effect of norethandrolone was more pronounced in males, and in patients having WBC count < 4 G/L as shown in Figure 2 for the LFS. For tabular and graphical data, refer to source URL...Improved outcome was observed with androgen in males and/or in patients with low proliferative disease.		Oncology: Leukemia, Acute Myelogenous	All	norethindrone	All	Progesterone receptor agonist	All
57249	Diff	N	R	M	Results: We calculated hazard ratios evaluating multiple host and disease clinical and molecular features. Positive trends were observed for achieving CR, male sex,	Positive trends indicates not statistically significant	Oncology: Leukemia, Acute Myelogenous; Oncology: Leukemia, Chronic Myelogenous; Oncology: Myeloproliferative Neoplasms	All	Triapine (IV)	All	Ribonucleoside diphosphate reductase inhibitor	All
58124	Same	U	S	N	in the table. survival characteristics were similar among men and women. the incidences of bv-targeted adverse events		Oncology: Colorectal; Oncology: Lung, Non-Small Cell	All	bevacizumab	All	Vascular endothelial growth factor (VEGF)receptor antagonist; Angiogenesis inhibitor	All
59007	Diff	U	O	F	Overall, females had a significantly better outcome than males (p = 0.004)		Oncology: Lymphoma, Non-Hodgkin's	All	alemtuzumab (SC)	All	Immunosuppressant; CD52 antagonist	All
60237	Diff	U	E	M	Risk factors (p<0.05) of acute CINV were female gender,	CINV is chemotherapy-induced nausea and vomiting	Oncology: Lung, Non-Small Cell; Oncology: Lung, Small Cell; Oncology: Supportive Care; Oncology: Unspecified Cancer	All	palonosetron (IV)	All	5 Hydroxytryptamine 3 receptor antagonist	All
61006	Diff	U	E	F	and male sex (OR = 1.55, P = 0.020) were associated with a greater risk for postoperative complications.		Oncology: Esophageal; Oncology: Gastric; Oncology: Metastatic Cancer	All	capecitabine cisplatin radiation therapy oxaliplatin epirubicin, unspecified	All	DNA synthesis inhibitor; Thymidylate synthase inhibitor; RNA synthesis inhibitor DNA inhibitor; DNA synthesis inhibitor Unidentified pharmacological activity DNA inhibitor DNA synthesis inhibitor; Radical formation stimulant; DNA topoisomerase II inhibitor; RNA synthesis inhibitor	All
61391	Diff	G	E	F	The factor most associated with PK at Dose 1 was sex, with higher Cmax/AUC and lower CL and Vss/longer t0.5 in women vs. men.	I don’t know what PK is; it is a measure in pharmacology that the dose is effective	Oncology: Leukemia, Chronic Lymphocytic	All	ofatumumab (IV)	All	CD20 antagonist; Immuno-oncology therapy	All
61478	Diff	N	S	M	However DCR at 8 wks was better in older women > age 70 yrs (p=0.06) and men > 65 yrs (p=0.008); also, men > 65 yrs (p=0.0068) and men > 70 yrs (p=0.09) had better PFS. Treatment-specific analyses showed that older men > 65 yrs treated with V had a better PFS (p=0.03). Male pts > 70 yrs had an improved DCR with E (p=0.05) and an improved OS with S (p=0.04). However, women age > 70 yrs had a worse…		Oncology: Lung, Non-Small Cell	All	sorafenib	All	RET tyrosine kinase inhibitor; B-raf kinase inhibitor; C-kit inhibitor; C-raf kinase inhibitor; Flt-3 antagonist; Platelet-derived growth factor receptor beta kinase inhib; Raf kinase inhibitor; VEGFR tyrosine kinase inhibitor; VEGFR-2 tyrosine kinase inhibitor; VEGFR-3 tyrosine kinase inhibitor; Angiogenesis inhibitor	All
62231	Diff	U	S	F	Female gender (p=0.02), achievement of response (p=0.003) and ECOG status (0-1 vs 2-4) (p=0.04) had significant impact on OS		Oncology: Leukemia, Acute Myelogenous; Oncology: Myelodysplastic Syndrome; Oncology: Myeloproliferative Neoplasms	All	azacitidine (sc)	All	DNA synthesis inhibitor; DNA methylase inhibitor; RNA synthesis inhibitor	All
62514	Diff	G	S	F	Positive trends were observed for vandetanib + pem for both PFS (hazard ratio [HR] 0.86, 97.58% CI 0.69-1.06; P = 0.108) and OS (HR 0.86, 97.54% CI 0.65-1.13; P = 0.219), which did not reach statistical significance; similar advantages were observed for females. There were statistically significant advantages for ORR (19.1% vs 7.9%, P<0.001) and TDS (HR 0.61, P=0.004).		Oncology: Lung, Non-Small Cell	All	vandetanib	All	RET tyrosine kinase inhibitor; EGFR kinase inhibitor; VEGFR tyrosine kinase inhibitor; VEGFR-2 tyrosine kinase inhibitor; Angiogenesis inhibitor	All
62583	Same	G	R	N	Prognostic Index score, age, sex, and race, were similar among patients achieving CR/CRu for > or = 12 months or < 12 months.		Oncology: Lymphoma, Non-Hodgkin's	All	romidepsin (IV)	All	Histone deacetylase inhibitor; Cell cycle inhibitor	All
62637	Same	M	S	N	Multivariate analysis using Cox proportional hazards model revealed that none of covariates (treatment arm, smoking status, sex, age, postoperative recurrence or IIIB/IV, and mutation type) significantly affected OS.		Oncology: Lung, Non-Small Cell	All	gefitinib	All	EGFR kinase inhibitor	All
62985	Diff	U	S	F	However, baseline LMP (HR 1.3) was significantly associated with worse OS (HR: 1.30, 95% C.I.: 1.05-1.62, p = 0.02),... Other factors significantly associated with worse outcome included: males (HR 1.41)...similar advantages were observed for females.		Oncology: CNS, Glioblastoma	All	temozolomide (oral)	All	DNA inhibitor	All
63027	Diff	M	E	M	Multivariate analysis showed male sex (P = .022) and moderate RI (P = .003) significantly predicted RI recovery.		Oncology: Multiple Myeloma	All	thalidomide, Celgene	All	Angiogenesis inhibitor; Cereblon E3 ubiquitin ligase stimulant; Protein degrader	All
63305	Same	U	S	N	Independently-assessed DFS results for subgroups defined by age, race, gender, primary tumor site, geographical region, ECOG performance status, EGFR status, nodal stage, HPV and p16 status (with and without Chinese subjects), p16 status, for Chinese subjects, and high-risk status (5 different classifications) are presented in Data Source Table 7.1080 to Table 7.1179 and Table 7.1260 to Table 7.1…		Oncology: Head/Neck	All	lapatinib ditosylate	All	Epidermal growth factor antagonist; EGFR kinase inhibitor; ErbB-2 tyrosine kinase inhibitor; Tyrosine kinase inhibitor (TKI)	All
63927	Diff	U	S	M	Improvement in PFS and OS consistently favored nab-P versus DTIC across the majority of patient subgroups; exceptions included PFS in females (HR 1.004; P = 0.984)		Oncology: Melanoma	All	nab-paclitaxel (IV)	All	Beta tubulin inhibitor; Microtubule stimulant; Taxane	All
63968	Diff	M	S	F	Multivariate analysis showed that lenalidomide maintenance treatment arm, female sex, and obtention of CR were favourable prognostic factors for PFS.		Oncology: Multiple Myeloma	All	lenalidomide	All	Angiogenesis inhibitor; Cereblon E3 ubiquitin ligase stimulant; Protein degrader	All
64462	Diff	M	S	F	Subgroup analyses showed a significant association with PFS for DRD1 rs267410 and SLC6A3 rs2652510 in females (PFDR= 0.056),...Same results were observed in pts with left-sided CRCs (PFS-7.5 vs 11 mo, P = .005; OS- 25.6 vs 32.3, P = .034) and among males (PFS- 7.5 vs 10.3 mo, P = .008; OS- 25.7 vs 31.3 mo, P = .008) in both uni and multivariate analysis.		Oncology: Colorectal	All	cetuximab bevacizumab	All	EGFR antagonist Vascular endothelial growth factor (VEGF)receptor antagonist; Angiogenesis inhibitor	All
65447	Same	U	E	N	we found no statistically significant differences in age and sex (sarcopenic vs normal SM: mean age 63.6 + or - 9.1 vs 61.9 + or - 8.5 yrs, p=.20 and 39% vs 31% females p=.31).		Oncology: Colorectal	All	capecitabine bevacizumab	All	DNA synthesis inhibitor; Thymidylate synthase inhibitor; RNA synthesis inhibitor Vascular endothelial growth factor (VEGF)receptor antagonist; Angiogenesis inhibitor	All
66058	Same	U	S	N	By univariate Cox analyses, both PFS and OS did not correlate with age, gender,		Oncology: Lung, Small Cell; Oncology: Neuroendocrine	All	NGR-TNF, MolMed	All	Angiogenesis inhibitor; Tumour necrosis factor alpha agonist	All
67784	Diff	U	E	F	Of 156 patients included from 2007 to 2009, 154 were evaluated. 36 patients had grade = 2 rash and 118 grade < 2. Patient characteristics were: median age for both groups was 65 years (56-72), male 72% vs. 50% (p = 0.019)		Oncology: Pancreas	All	erlotinib	All	EGFR kinase inhibitor; Tyrosine kinase inhibitor (TKI)	All
68437	Same	U	S	N	Planned subgroup analyses revealed no statistically difference in treatment effects on OS based on pre-specified factors of age, gender		Oncology: Colorectal	All	brivanib alaninate	All	FGF receptor 1 tyrosine kinase inhibitor; FGF receptor 2 tyrosine kinase inhibitor; VEGFR-2 tyrosine kinase inhibitor; VEGFR-3 tyrosine kinase inhibitor; Angiogenesis inhibitor	All
68580	Diff	G	E	F	degree of MDA adduct level reduction was higher in female smokers compared to the male smokers in each category		Oncology: Lung, Non-Small Cell	All	natural product	All		?
70128	Diff	U	S	M	Male patients had a better chance of survival without molecular relapse (p=0.02)		Oncology: Leukemia, Chronic Myelogenous	All	imatinib mesilate	All	Bcr-Abl inhibitor; C-kit inhibitor; Platelet-derived growth factor receptor kinase inhibitor; Apoptosis stimulant	All
70447	Diff	M	S	F	Based on multivariate analysis of OS at 5 years, women were found to be at a lower risk of death than men (hazard ratio: 0.38, 95% confidence interval: 0.19, 0.75).	This is significant because the confidence interval excludes one	Oncology: Leukemia, Chronic Myelogenous	All	dasatinib (tablet)	All	LYN tyrosine kinase inhibitor; Bcr-Abl inhibitor; C-kit inhibitor; EphA receptor kinase inhibitor; Fyn tyrosine kinase inhibitor; Lymphocyte-specific tyrosine kinase inhibitor; Platelet-derived growth factor receptor beta kinase inhib; Src inhibitor; Yes tyrosine kinase inhibitor	All
70447	Diff	M	S	F	Multivariate analysis of survival at 5 yrs showed women on DAS were at a lower risk of death than men; there was no association between EURO score or age and survival.	Is this significant; yes, one does not necessarily show a p-value for multivariate analysis	Oncology: Leukemia, Chronic Myelogenous	All	dasatinib (tablet)	All	LYN tyrosine kinase inhibitor; Bcr-Abl inhibitor; C-kit inhibitor; EphA receptor kinase inhibitor; Fyn tyrosine kinase inhibitor; Lymphocyte-specific tyrosine kinase inhibitor; Platelet-derived growth factor receptor beta kinase inhib; Src inhibitor; Yes tyrosine kinase inhibitor	All
70712	Diff	U	R	F	For female vs. male patients the HR was 0.716 (0.592 - 0.866).	This is significant because the confidence interval excludes 1.	Oncology: Lung, Non-Small Cell	All	gemcitabine hydrochloride	All	DNA synthesis inhibitor; DNA repair enzyme inhibitor; Cell cycle inhibitor	All
70813	Diff	M	S	F	remained independent predictor of poor OS on multivariate analysis (HR=1.38; p=0.01) along with male sex (1.70; 0.001),		Oncology: Mesothelioma	All	NGR-TNF, MolMed	All	Angiogenesis inhibitor; Tumour necrosis factor alpha agonist	All
71073	Diff	U	R	F	The favorable clinical variables for tumor response were female (P = 0.001), never smokers (P = 0.041),		Oncology: Lung, Non-Small Cell	All	erlotinib	All	EGFR kinase inhibitor; Tyrosine kinase inhibitor (TKI)	All
71095	Diff	M	S	F	Factors associated with longer progression-free survival in Cox analysis included adenocarcinoma (7.9 versus 2.3 months; p = 0.009), female gender (8.4 versus 5.3 months; p = 0.04),		Oncology: Lung, Non-Small Cell	All	erlotinib	All	EGFR kinase inhibitor; Tyrosine kinase inhibitor (TKI)	All
71095	Diff	U	R	F	The clinical features associated with response to erlotinib in the univariate analysis were female gender (44.4 vs. 20.6%, p=0.003)		Oncology: Lung, Non-Small Cell	All	erlotinib	All	EGFR kinase inhibitor; Tyrosine kinase inhibitor (TKI)	All
71112	Same	U	S	N	Out of the several variables evaluated as predictors of OS, including gender, age, stage, histology, and performance status (PS), only PS proved to be a statistically significant predictor in both univariate and multivariate analyses.		Oncology: Lung, Non-Small Cell	All	cisplatin TS-1	All	DNA inhibitor; DNA synthesis inhibitor DNA synthesis inhibitor; Orotate phosphoribosyltransferase inhibitor; Thymidylate synthase inhibitor; Dihydropyrimidine dehydrogenase inhibitor	All
71369	Diff	M	S	F	To identify factors of independent prognostic impact, we performed multivariable Cox regressions for PFS and OS including the following variables: ... male gender (HR 1.40 p=0.04)		Oncology: Leukemia, Chronic Lymphocytic	All	ofatumumab (IV)	All	CD20 antagonist; Immuno-oncology therapy	All
72753	Diff	U	S	M	As per subgroup analyses, =75 years, stage IIIA, male, PS 0, and smoking history were associated with statistically significant improvement in OS in the CRT arm.		Oncology: Lung, Non-Small Cell	All	carboplatin (iv)	All	DNA inhibitor	All
73137	Diff	G	E	M	rates (all grade) tended to be lower in males and in white patients. there were no apparent		Oncology: Multiple Myeloma	All	bortezomib (IV)	All	Transcription factor NF-kappaB inhibitor; Apoptosis stimulant; Proteasome inhibitor	All
73429	Same	M	S	N	Based on the Cox regression analysis, EFS did not correlate significantly to gender, race nor absolute lymphocyte counts (ALC).		Oncology: Multiple Myeloma	All	CMV pp65 peptide survivin peptides autologous lymphocytes undisclosed - protein conjugate pneumococcal vaccine CMV N495 peptide vaccine hTERT 1540/R572Y/D988Y multipeptide vaccine autologous stem cell	All	Immunostimulant; T cell stimulant Immunostimulant Unidentified pharmacological activity Immunostimulant Immunostimulant Immunostimulant Not applicable	All
74326	Diff	M	S	F	ci, 8.1-10.4 months) versus only 7.3 months for men (95% ci, 6.8-8.0 months) (p = 0.004 log-rank for pfs for men of different ages, but men overall had shorter pfs than women. conclusions: as		Oncology: Lung, Non-Small Cell	All	docetaxel gemcitabine hydrochloride cisplatin paclitaxel carboplatin (iv)	All	Tubulin inhibitor; Microtubule stimulant; Taxane DNA synthesis inhibitor; DNA repair enzyme inhibitor; Cell cycle inhibitor DNA inhibitor; DNA synthesis inhibitor Beta tubulin inhibitor; Microtubule stimulant; Taxane DNA inhibitor	All
75755	Same	U	S	N	and gender (male vs. female), was used to test for the effect of afatinib at the one-sided 0.025 significance level...This PFS benefit in favor of afatinib was robust across all pre-planned subgroups with at least 50 patients, including gender, age,		Oncology: Lung, Non-Small Cell	All	afatinib	All	EGFR kinase inhibitor; ErbB-2 tyrosine kinase inhibitor; Tyrosine kinase inhibitor (TKI)	All
76256	Same	U	S	N	Survival differences in groups according to sex, age, stage, carbo or cisplatin and partial versus complete treatment response did not differ significantly.		Oncology: Lung, Small Cell; Oncology: Neuroendocrine	All	etoposide platinum	All	DNA inhibitor; DNA repair enzyme inhibitor; DNA topoisomerase II inhibitor; Cell cycle inhibitor Unidentified pharmacological activity	All
76834	Same	N	R	N	There was no difference in response by age, race, or gender.		Oncology: Lymphoma, Non-Hodgkin's	All	mechlorethamine gel, Ceptaris	All	DNA inhibitor	All
78329	Diff	M	S	Unk	Baseline PS, sex, LDH, and weight loss remain independent OS variables.	Source no longer available	Oncology: Lung, Small Cell; Oncology: Neuroendocrine	All	aflibercept (IV)	All	Vascular endothelial growth factor receptor antagonist; Angiogenesis inhibitor	All
78338	Diff	N	R	F	There were 14 PRs (48.3%) while there were 5 SDs (17.2%) and 10 PD (34.5%), giving overall response rate of 48.3% and disease control rate of 65.5%. The response rate in female patients was 57.1% (12/21)		Oncology: Lung, Non-Small Cell	All	erlotinib	All	EGFR kinase inhibitor; Tyrosine kinase inhibitor (TKI)	All
78728	Same	M	S	N	Subgroup analysis of OS according to stage, PS, gender and smoking status were consistent with the primary analysis. the HRs (95% CI) in each subgroup were 1.004 (0.689-1.463) / 0.973 (0.786-1.205) for stage IIIB/IV, 1.132 (0.805-1.594) / 0.920 (0.737-1.149) for PS 0/1, 0.713 (0.476-1.068)/ 1.060 (0.859-1.308) for squamous (sq)/non-squamous (non-sq), 0.953 (0.774-1.174) /0.971 (0.640-1.473) for m…		Oncology: Lung, Non-Small Cell	All	paclitaxel TS-1 carboplatin (iv)	TS-1;carboplatin (iv)	Beta tubulin inhibitor; Microtubule stimulant; Taxane DNA synthesis inhibitor; Orotate phosphoribosyltransferase inhibitor; Thymidylate synthase inhibitor; Dihydropyrimidine dehydrogenase inhibitor DNA inhibitor	DNA synthesis inhibitor; Orotate phosphoribosyltransferase inhibitor; Thymidylate synthase inhibitor; Dihydropyrimidine dehydrogenase inhibitor DNA inhibitor
78755	Diff	M	S	F	hazard ratios for shorter pfs were 2.35 for male gender (p<0.001); 1.72 for the l858r mutation (p=0.01),		Oncology: Lung, Non-Small Cell	All	erlotinib	All	EGFR kinase inhibitor; Tyrosine kinase inhibitor (TKI)	All
79516	Diff	M	R	M	In multivariate analysis, UD (p=0.007), female donor/male patient (p=0.02), and a higher CD34+- (p=0.01) but not CD3+-cells in the graft correlated with CD34+-DCC day28 was > 90%. HR and CD34+-DCC <90% without HR were managed by immunomodulation + chemotherapy.		Oncology: Leukemia, Acute Myelogenous; Oncology: Myelodysplastic Syndrome	All	fludarabine (IV) radiation therapy allogeneic stem cells	All	DNA synthesis inhibitor; Ribonucleoside diphosphate reductase inhibitor; DNA repair enzyme inhibitor Unidentified pharmacological activity Not applicable	All
79943	Diff	U	R	F	The difference in complete response (CR) rates (independent of treatment arms) between male (n=272, median age 63 years) and female (n=242, median age 64 years) patients was statistically significant: 28.6% for male patients versus 42.1% for female pts (p=0.0016)		Oncology: Lymphoma, Non-Hodgkin's	All	bendamustine	All	DNA inhibitor; Apoptosis stimulant	All
79943	Diff	N	S	F	Female patients had a longer median PFS (51.4 months) compared to male patients (38.6 months), however, this difference was not statistically significant (p=0.0866).		Oncology: Lymphoma, Non-Hodgkin's	All	bendamustine	All	DNA inhibitor; Apoptosis stimulant	All
80767	Diff	M	S	M	Median progression-free survival...The multivariate analyses demonstrated that female (hazard ratio [HR], 1.70; 95% confidence interval [CI], 1.18-2.45) and synchronous metastases (HR 1.77; 95%CI, 1.19-2.63) were independent poor prognostic factors for patients received first-line 5-FU-based combination chemotherapies.		Oncology: Colorectal	All	irinotecan (IV) TS-1 bevacizumab	All	DNA topoisomerase I inhibitor DNA synthesis inhibitor; Orotate phosphoribosyltransferase inhibitor; Thymidylate synthase inhibitor; Dihydropyrimidine dehydrogenase inhibitor Vascular endothelial growth factor receptor antagonist; Angiogenesis inhibitor	All
80994	Diff	N	E	F	In the treatment arm, significantly fewer patients experienced episodes of vomiting or did not require additional antiemetic therapy within 120 hours (42.2 vs 59.1 %); this effect was even more pronounced in women than in men (57.4 vs 81.7).		Oncology: Multiple Myeloma; Oncology: Supportive Care	All	aprepitant (capsule)	All	Neurokinin 1 receptor antagonist	All
81653	Diff	G	E	M	Female gender, age > or = 65 and PS 1 were risk factors for G 3-5 bleeding with B		Oncology: Head/Neck	All	bevacizumab	All	Vascular endothelial growth factor (VEGF)receptor antagonist; Angiogenesis inhibitor	All
82223	Diff	N	E	M	was included. incidence of myelotoxicity was greater in women compared with men (35% versus 15%). previously published		Oncology: CNS, Glioblastoma; Oncology: Soft Tissue Sarcoma	All	bevacizumab	All	Vascular endothelial growth factor (VEGF)receptor antagonist; Angiogenesis inhibitor	All
83456	Diff	G	E	M	metastatic site; 2) women developed more toxicity than men with diarrhea being relevant; 3) 25% of pretreated		Oncology: Colorectal; Oncology: Metastatic Cancer	All	cetuximab	All	EGFR antagonist	All
83598	Diff	U	O	M	Women were less likely to receive all specified VCR (OR 0.57, 95% CI 0.34-0.94, p = 0.03)	What category?	Oncology: Leukemia, Acute Lymphocytic	All	cyclophosphamide cytarabine dexamethasone doxorubicin methotrexate (oral) prednisone vincristine leucovorin daunorubicin thioguanine allopurinol methylprednisolone suleptanate methotrexate (IV) methotrexate (intrathecal) asparaginase, pegylated, Enzon trimethoprim/sulfamethoxazole mercaptopurine, unspecified	vincristine	Immunosuppressant; DNA inhibitor DNA synthesis inhibitor Immunosuppressant; Corticosteroid agonist DNA synthesis inhibitor; DNA topoisomerase II inhibitor; RNA synthesis inhibitor Immunosuppressant; Thymidylate synthase inhibitor; Dihydrofolate reductase inhibitor; Disease modifying antirheumatic drug Immunosuppressant; Corticosteroid agonist Microtubule inhibitor; Vinca alkaloid Unidentified pha…	DNA synthesis inhibitor
83619	Same	N	R	N	There were no statistically significant differences in ORR between female vs. male (29.8% vs. 30.0%, p=0.9821)		Oncology: Lung, Non-Small Cell	All	gefitinib	All	EGFR kinase inhibitor	All
83619	Diff	U	S	F	OS was significantly longer in women than in men (p=0.0087).		Oncology: Lung, Non-Small Cell	All	gefitinib	All	EGFR kinase inhibitor	All
83804	Diff	G	E	M	bcp-phenotype were associated with liver toxicity; bmi and female gender were associated with pancreatitis.during induction phase, patients		Oncology: Leukemia, Acute Lymphocytic	All	rituximab (IV)	All	CD20 antagonist	All
84058	Same	U	R	N	Response rate was not correlated with gender, PS, stage, age, or rash grading.		Oncology: Lung, Non-Small Cell	All	erlotinib	All	EGFR kinase inhibitor; Tyrosine kinase inhibitor (TKI)	All
84561	Same	U	E	N	Gender, immunophenotype and asparaginase formulation were not associated with the development of pancreatitis.		Oncology: Leukemia, Acute Lymphocytic	All	doxorubicin methotrexate (oral) prednisone vincristine asparaginase, unspecified	All	DNA synthesis inhibitor; DNA topoisomerase II inhibitor; RNA synthesis inhibitor Immunosuppressant; Thymidylate synthase inhibitor; Dihydrofolate reductase inhibitor; Disease modifying antirheumatic drug Immunosuppressant; Corticosteroid agonist Microtubule inhibitor; Vinca alkaloid Asparaginase stimulant	All
84667	Diff	U	E	F	Fewer intrathecal injections (P = 2.7x10-5 in TXVI) and male gender (P = 0.025 in AALL0232) were associated with hypersensitivity.		Oncology: Leukemia, Acute Lymphocytic	All	asparaginase, pegylated, Enzon	All	Protein synthesis inhibitor; Asparaginase stimulant; Apoptosis stimulant	All
84667	Same	U	E	N	There were no significant associations noted between race, sex, age, or ALL risk group and the development of ARI.	ARI is acute respiratory infection	Oncology: Leukemia, Acute Lymphocytic	All	asparaginase, pegylated, Enzon	All	Protein synthesis inhibitor; Asparaginase stimulant; Apoptosis stimulant	All
84759	Diff	N	E	M	Exanthems were seen more frequently in women (76.2 %) than in men (23.8 %).		Oncology: Melanoma	All	sorafenib peginterferon alfa-2b	All	RET tyrosine kinase inhibitor; B-raf kinase inhibitor; C-kit inhibitor; C-raf kinase inhibitor; Flt-3 antagonist; Platelet-derived growth factor receptor beta kinase inhib; Raf kinase inhibitor; VEGFR tyrosine kinase inhibitor; VEGFR-2 tyrosine kinase inhibitor; VEGFR-3 tyrosine kinase inhibitor; Angiogenesis inhibitor Interferon alpha 2b agonist	All
85444	Diff	U	S	F	The only variable significantly associated with improved survival was female gender (HR 0.79, p = 0.021),		Oncology: Lung, Small Cell; Oncology: Neuroendocrine	All	3D-CRT intensity-modulated radiation therapy	All	Unidentified pharmacological activity Unidentified pharmacological activity	All
85529	Same	G	R	N	The induction of pSTAT1 at either dose was similar regardless of: age, gender, mitotic rate, or lymph node involvement.		Oncology: Melanoma	All	interferon, Biogen (alpha2b)	All	Immunosuppressant; Interferon alpha 2b agonist; Protein synthesis inhibitor; Interferon receptor agonist; RNA synthesis inhibitor	All
85599	Diff	U	R	F	the initial risk of relapse differed significantly by sex age mrd and genetics		Oncology: Leukemia, Acute Lymphocytic;	All	cyclophosphamide cytarabine dexamethasone doxorubicin vincristine daunorubicin methotrexate (IV) methotrexate (intrathecal) asparaginase, pegylated, Enzon	All	Immunosuppressant; DNA inhibitor DNA synthesis inhibitor Immunosuppressant; Corticosteroid agonist DNA synthesis inhibitor; DNA topoisomerase II inhibitor; RNA synthesis inhibitor Microtubule inhibitor; Vinca alkaloid DNA synthesis inhibitor; Radical formation stimulant; DNA topoisomerase II inhibitor; RNA synthesis inhibitor Immunosuppressant; Thymidylate synthase inhibitor; Dihydrofolate reduct…	All	"Relapse" is essentioally the opposite of remission, see line 180
85913	Same	U	S	N	There were no significant differences in survival with respect to site of the disease (combined vs isolated), gender or immunophenotype (pre B vd T.)		Oncology: Leukemia, Acute Lymphocytic	All	cyclophosphamide cytarabine dexamethasone etoposide fludarabine (IV) filgrastim (IV) methotrexate (oral) mitoxantrone vincristine leucovorin asparaginase, unspecified Idarubicin thioguanine danorubicin, Galen methotrexate (IV) prednisolone (ocular), unspecified filgrastim (SC) methotrexate (intrathecal) asparaginase, pegylated, Enzon mercaptopurine, unspecified	All	Immunosuppressant; DNA inhibitor DNA synthesis inhibitor Immunosuppressant; Corticosteroid agonist DNA inhibitor; DNA topoisomerase II inhibitor; DNA repair enzyme inhibitor; Cell cycle inhibitor DNA synthesis inhibitor; Ribonucleoside diphosphate reductase inhibitor; DNA repair enzyme inhibitor Granulocyte colony stimulating factor agonist Immunosuppressant; Thymidylate synthase inhibitor; Dihyd…	All
86422	Diff	G	E	F	In pediatric patients, CL and V1 increase with WT and are lower in females and primary CNS tumor, and CL decreases with albumin		Oncology: Soft Tissue Sarcoma	All	bevacizumab	All	Vascular endothelial growth factor (VEGF)receptor antagonist; Angiogenesis inhibitor	All
88446	Diff	M	S	F	Multiple Cox regression analysis showed an impact of female gender on OS (HR 0.1) but not PFS (HR=0.49)		Oncology: Lung, Non-Small Cell	All	erlotinib	All	EGFR kinase inhibitor; Tyrosine kinase inhibitor (TKI)	All
89156	Diff	U	R	F	The superiority of imiquimod vs. MAL-PDT was observed in subgroups of females, sBCC on the trunk and large tumours with risk differences in favour of imiquimod of 18.4% [95% confidence interval (CI) 7.8-29.0%], 21.0% (95% CI 10.9-31.1%) and 18.9% (95% CI 7.1-30.7%), respectively.		Oncology: Skin, Basal Cell Carcinoma	All	fluorouracil imiquimod (cream) methyl aminolevulinate	imiquimod (cream)	DNA synthesis inhibitor; Thymidylate synthase inhibitor; RNA synthesis inhibitor Immunostimulant; Toll-like receptor 7 agonist Oxidizing agent	RNA synthesis inhibitor Immunostimulant;
90706	Same	U	R	N	There was no significant association between response and gender (p=0.81; Fisher's Exact)		Oncology: Lung, Non-Small Cell	All	erlotinib	All	EGFR kinase inhibitor; Tyrosine kinase inhibitor (TKI)	All
90834	Diff	G	E	M	GRN was higher in female patients		Oncology: Breast; Oncology: Lung, Non-Small Cell; Oncology: Lung, Small Cell; Oncology: Supportive Care	All	palonosetron (IV)	All	5 Hydroxytryptamine 3 receptor antagonist	All
91202	Diff	N	S	F	Age<65 years (68.52%), adenocarcinoma(81.36%), female(55.39%) and never-smoker(70.69%) accounted for the majority of long-term survivors.		Oncology: Head/Neck; Oncology: Lung, Non-Small Cell	All	gefitinib	All	EGFR kinase inhibitor	All
92278	Diff	N	S	M	Similarly, though not significant, males appear to have an improved PFS within the first 48 months compared to females.		Oncology: Lymphoma, Non-Hodgkin's	All	lenalidomide	All	Angiogenesis inhibitor; Cereblon E3 ubiquitin ligase stimulant; Protein degrader	All
94283	Diff	U	E	M	Women had significantly higher mean BDI scores before and during IFN-treatment (at baseline: Z = -0.93, p = 0.05*; at 3 months: Z = -0.19, p = 0.03*; at 6 months: Z = -0.09, p = 0.03*; at 1 year: Z = -0.86, p = 0.04*).		Oncology: Melanoma	All	interferon, Genentech (alpha2a)	All	Interferon alpha 2A agonist	All
94513	Diff	U	E	M	Elderly patients and females experienced higher rates of overall G3/4 AEs (73% versus 60%, P<0.01 and 69% versus 57%, P<0.01, respectively).		Oncology: Colorectal	All	oxaliplatin (IV) fluorouracil leucovorin bevacizumab irinotecan hydrochloride	All	DNA inhibitor DNA synthesis inhibitor; Thymidylate synthase inhibitor; RNA synthesis inhibitor Unidentified pharmacological activity Vascular endothelial growth factor (VEGF)receptor antagonist; Angiogenesis inhibitor DNA topoisomerase I inhibitor	All
94907	Diff	M	S	F	. In multivariate analyses risk factors for survival were high/intermediate risk karyotypes, male gender, non de-novo AML and less than two consolidations.		Oncology: Leukemia, Acute Myelogenous	All	cytarabine mitoxantrone daunorubicin pegfilgrastim allogeneic stem cells	All	DNA synthesis inhibitor Immunosuppressant; DNA topoisomerase II inhibitor DNA synthesis inhibitor; Radical formation stimulant; DNA topoisomerase II inhibitor; RNA synthesis inhibitor Granulocyte colony stimulating factor agonist Not applicable	All
96216	Same	U	R	N	No significant correlations have been found between patient characteristics (gender, age, Karnofsky performance status, response to first line therapy		Oncology: Lung, Small Cell; Oncology: Neuroendocrine	All	temozolomide (oral)	All	DNA inhibitor	All
97448	Diff	U	S	M	The explorative analysis showed that PFS was significantly prolonged in aimA than in arm B in patients with all types of histological turnouts except squamous cell carcinoma, in never/past smokers and in male patients.		Oncology: Lung, Non-Small Cell	All	vandetanib	All	RET tyrosine kinase inhibitor; EGFR kinase inhibitor; VEGFR tyrosine kinase inhibitor; VEGFR-2 tyrosine kinase inhibitor; Angiogenesis inhibitor	All
98041	Same	M	R	N	Age, sex, BCR-ABL level at study start, duration of prior imatinib (< or = 36 mo vs > 36 mo), and prior interferon were analyzed as predictors of response in univariate and multivariate analyses. None of these was clearly predictive of achieving MR4.5 or undetectable BCR-ABL in multivariate logistic regression.		Oncology: Leukemia, Chronic Myelogenous	All	imatinib mesilate nilotinib	All	Bcr-Abl inhibitor; C-kit inhibitor; Platelet-derived growth factor receptor kinase inhibitor; Apoptosis stimulant Abl receptor tyrosine kinase inhibitor; Bcr-Abl inhibitor; C-kit inhibitor; Platelet-derived growth factor receptor kinase inhibitor	All
98298	Same	U	O	N	There were no significant associations with gender or hyperdiploidy in the study group,		Oncology: Leukemia, Acute Lymphocytic	All	cyclophosphamide cytarabine dexamethasone doxorubicin ifosfamide methotrexate (oral) prednisone vincristine leucovorin asparaginase, unspecified daunorubicin thioguanine vindesine radiation therapy methotrexate (IV) methotrexate (intrathecal) prednisolone (IV) prednisolone, unspecified mercaptopurine, unspecified	All	Immunosuppressant; DNA inhibitor DNA synthesis inhibitor Immunosuppressant; Corticosteroid agonist DNA synthesis inhibitor; DNA topoisomerase II inhibitor; RNA synthesis inhibitor DNA inhibitor; DNA synthesis inhibitor Immunosuppressant; Thymidylate synthase inhibitor; Dihydrofolate reductase inhibitor; Disease modifying antirheumatic drug Immunosuppressant; Corticosteroid agonist Microtubule inh…	All
98400	Diff	U	E	M	3 spirit 2 and spirit 1 studies in women with pain associated with endometriosis with top-line results		Oncology: Leukemia, Chronic Myelogenous	All	dasatinib	All	LYN tyrosine kinase inhibitor; Bcr-Abl inhibitor; C-kit inhibitor; EphA receptor kinase inhibitor; Fyn tyrosine kinase inhibitor; Lymphocyte-specific tyrosine kinase inhibitor; Platelet-derived growth factor receptor beta kinase inhib; Src inhibitor; Yes tyrosine kinase inhibitor	All
98516	Diff	G	S	F	Univariate analysis suggested that favorable predictive factors of OS included higher Rmab exposure, female sex, and longer TTG.		Oncology: Lung, Small Cell	All	rilotumumab ganitumab	All	Hepatocyte growth factor receptor antagonist; MET tyrosine kinase inhibitor Insulin-like growth factor 1 antagonist	All
98645	Same	U	O	N	Decrease in dose intensity was not associated with age, gender,		Oncology: Colorectal; Oncology: Liver; Oncology: Metastatic Cancer	All	irinotecan (IV) fluorouracil leucovorin bevacizumab	All	DNA topoisomerase I inhibitor DNA synthesis inhibitor; Thymidylate synthase inhibitor; RNA synthesis inhibitor Unidentified pharmacological activity Vascular endothelial growth factor receptor antagonist; Angiogenesis inhibitor	All
99312	Diff	M	S	F	Longer OS was associated with higher baseline albumin, longer TTG, smaller number of metastatic sites, female gender, lower ECOG score, and younger age		Oncology: Lung, Non-Small Cell	All	onartuzumab	All	Hepatocyte growth factor receptor antagonist	All
100569	Diff	G	E	M	(table). more female pts experienced scr incr than males in both arms. 40% of placebo patients with		Oncology: Lung, Non-Small Cell	All	pemetrexed disodium	All	Phosphoribosylglycinamide formyltransferase inhibitor; Thymidylate synthase inhibitor; Dihydrofolate reductase inhibitor	All
100754	Diff	U	E	F	Higher rituximab serum concentrations before next therapy (Ctrough) were associated with female sex (P = 0.04) as well as with absence of initial bone marrow infiltration (P = 0.001).		Oncology: Lymphoma, Non-Hodgkin's	All	fludarabine (IV) mitoxantrone rituximab (IV)	rituximab (IV)	DNA synthesis inhibitor; Ribonucleoside diphosphate reductase inhibitor; DNA repair enzyme inhibitor Immunosuppressant; DNA topoisomerase II inhibitor CD20 antagonist	CD20 antagonist
100754	Diff	U	R	F	Significantly higher CR rates were observed in female patients (86 vs. 47%; Odds Ratio = 6.8, 95% CI 1.12; 41.82; P = 0.05).		Oncology: Lymphoma, Non-Hodgkin's	All	fludarabine (IV) mitoxantrone rituximab (IV)	All	DNA synthesis inhibitor; Ribonucleoside diphosphate reductase inhibitor; DNA repair enzyme inhibitor Immunosuppressant; DNA topoisomerase II inhibitor CD20 antagonist	All
100839	Diff	G	E	M	The analysis also showed that concentration is more often elevated in female, older (>65y), eastern Asian and low-body weight patients. Conclusions: Monitoring of AFA plasma levels might be useful for the management of AEs in patients with NSCLC, especially for patients having factors known to be associated with higher AFA ion is more often elevated in female,		Oncology: Lung, Non-Small Cell	All	afatinib	All	EGFR kinase inhibitor; ErbB-2 tyrosine kinase inhibitor; Tyrosine kinase inhibitor (TKI)	All
100970	Diff	N	S	M	A subgroup analysis of PFS indicated that gender and baseline ECOG status may have had some effect on PFS outcomes.	I had to look at Table 2 of PMID 23532888 to determine that males have better PFS in the sorafenib arm.	Oncology: Colorectal	All	sorafenib	All	RET tyrosine kinase inhibitor; B-raf kinase inhibitor; C-kit inhibitor; C-raf kinase inhibitor; Flt-3 antagonist; Platelet-derived growth factor receptor beta kinase inhib; Raf kinase inhibitor; VEGFR tyrosine kinase inhibitor; VEGFR-2 tyrosine kinase inhibitor; VEGFR-3 tyrosine kinase inhibitor; Angiogenesis inhibitor	All
100986	Diff	G	R	M	Patients' characteristics were similar between MRD+ and MRD- groups, except for a higher hemoglobin levels and a predominance of male gender in MRD- group.		Oncology: Leukemia, Acute Lymphocytic; Oncology: Lymphoma, Non-Hodgkin's	All	cytarabine, DepoFoam	All	DNA synthesis inhibitor	All
101374	Same	U	S	N	Age < or = 70 years, normal LDH level, and complete response at registration were independently associated with better PFS and OS, whereas gender, DLBCL category, HBV/HCV infection, and TTP after previous line (< vs. > or =12 months) were not.		Oncology: Lymphoma, Non-Hodgkin's	All	lenalidomide	All	Angiogenesis inhibitor; Cereblon E3 ubiquitin ligase stimulant; Protein degrader	All
101382	Same	U	R	N	the response rate to Maintenance therapy was not significantly affected by age, sex, number or type of previous therapy and haemoglobin concentration.		Oncology: Multiple Myeloma	All	dexamethasone bortezomib (IV)	All	Immunosuppressant; Corticosteroid agonist Transcription factor NF-kappaB inhibitor; Apoptosis stimulant; Proteasome inhibitor	All
103131	Diff	U	S	F	Significant factors for better survival were the use of G-CSF (p = 0.049), female sex (p = 0.05) and single induction cycle (p < 0.001)		Oncology: Leukemia, Acute Myelogenous	All	filgrastim (IV)	All	Granulocyte colony stimulating factor agonist	All
103372	Same	U	S	N	Prognostic factors: we investigated different clinical and pathological factors for DFS: Sex, Age, pre-treatment Hb level, sphincter-tumor distance, clinical T stage (cT), cN, pathological stage T (pT), pN, Tumour Regression Grade (TRG, Mandard), and Circumferential Margin (CM). By univariate analysis, only CM was significative (p=0.05).		Oncology: Colorectal	All	capecitabine radiation therapy	All	DNA synthesis inhibitor; Thymidylate synthase inhibitor; RNA synthesis inhibitor Unidentified pharmacological activity	All
103966	Diff	U	S	F	: In the combined cohort the prognostic effect of sex on survival was observed (74.5% female and 66.9% of male patients alive at the cut-off time; HR 0.72; p = 0.018).		Oncology: Colorectal	All	oxaliplatin (IV) fluorouracil leucovorin radiation therapy	All	DNA inhibitor DNA synthesis inhibitor; Thymidylate synthase inhibitor; RNA synthesis inhibitor Unidentified pharmacological activity Unidentified pharmacological activity	All
105179	Same	N	O	N	Resection rate did not differ according to sex		Oncology: Colorectal; Oncology: Metastatic Cancer	All	cetuximab	All	EGFR antagonist	All
105498	Diff	U	R	Unk	Statistically significant prognostic factors for TTP were sex, LDH, Top-1 and Top-2 and for OS were Top-2 and LDH.	TTP is time to progression	Oncology: Lung, Small Cell; Oncology: Neuroendocrine	All	irinotecan (IV) bendamustine	All	DNA topoisomerase I inhibitor DNA inhibitor; Apoptosis stimulant	All	TTP (time to progression) is a formal response; see line 159
105507	Diff	N	E	M	Males had 29% higher Vc /F values than females after adjusting for BW.		Oncology: Bladder; Oncology: Breast; Oncology: CNS, Glioblastoma; Oncology: CNS, Medulloblastoma; Oncology: CNS, Other; Oncology: Colorectal; Oncology: Endometrial; Oncology: Esophageal; Oncology: Fallopian Tube; Oncology: Gastric; Oncology: Head/Neck; Oncology: Lung, Non-Small Cell; Oncology: Melanoma; Oncology: Osteosarcoma; Oncology: Ovarian; Oncology: Primary Peritoneal; Oncology: Prostate; O…	All	AMG-900	All	Aurora kinase inhibitor	All
106438	Diff	N	E	F	. Most notably, mean IM trough concentrations were on average ~33% higher in females vs males.		Oncology: GIST	All	imatinib mesilate (tablet)	All	Bcr-Abl inhibitor; C-kit inhibitor; Platelet-derived growth factor receptor kinase inhibitor; Apoptosis stimulant	All
107562	Diff	U	S	M	1y DFS was 26.5% and significantly shorter in females (p=0.03) while other factors did not influence DFS.		Oncology: Leukemia, Acute Myelogenous; Oncology: Myelodysplastic Syndrome	All	lenalidomide	All	Angiogenesis inhibitor; Cereblon E3 ubiquitin ligase stimulant; Protein degrader	All
107846	Diff	U	R	M	respectively. altogether, 10 (20%) females and 4 (6%) males were chemo-non-compliant (p=0.04). the females had significant more		Oncology: Lung, Non-Small Cell	All	vinorelbine vinorelbine, oral carboplatin (iv)	All	Microtubule inhibitor; Tubulin inhibitor; Apoptosis stimulant; Vinca alkaloid Microtubule inhibitor; Tubulin inhibitor; Apoptosis stimulant; Vinca alkaloid DNA inhibitor	All
108077	Diff	U	E	F	Baseline factors significantly associated with achievement of RBC-TI > or = 56 days with LEN were: prior ESAs (vs no ESAs; P = 0.005), serum EPO = 500 mU/mL (vs > 500 mU/mL; P = 0.015), < 4 pRBC units/28 days (vs > or = 4 pRBC units/28 days; P = 0.036), and female sex (vs male; P = 0.035).	Is this a response? Yes	Oncology: Myelodysplastic Syndrome	All	lenalidomide	All	Angiogenesis inhibitor; Cereblon E3 ubiquitin ligase stimulant; Protein degrader	All
108133	Diff	G	E	M	Females experienced uniformly more myelotoxicity than males.		Oncology: CNS, Glioblastoma	All	bevacizumab	All	Vascular endothelial growth factor receptor antagonist; Angiogenesis inhibitor	All
108279	Diff	U	S	F	Subgroup analysis revealed a significant beneficial effect of GO in female, younger (< or = 70 years), and FLT3 internal tandem duplication-negative patients with respect to EFS and CIR.		Oncology: Leukemia, Acute Myelogenous	All	gemtuzumab ozogamicin	All	DNA inhibitor	All
109548	Diff	G	S	F	Response rate, PFS, and OS were significantly favorable in female and never-smoker.		Oncology: Lung, Non-Small Cell	All	gemcitabine hydrochloride gefitinib vinorelbine	All	DNA synthesis inhibitor; DNA repair enzyme inhibitor; Cell cycle inhibitor EGFR kinase inhibitor Microtubule inhibitor; Tubulin inhibitor; Apoptosis stimulant; Vinca alkaloid	All
109548	Diff	G	S	F	Response rate, PFS, and OS were significantly favorable in female and never-smoker.		Oncology: Lung, Non-Small Cell	All	gemcitabine hydrochloride gefitinib vinorelbine	All	DNA synthesis inhibitor; DNA repair enzyme inhibitor; Cell cycle inhibitor EGFR kinase inhibitor Microtubule inhibitor; Tubulin inhibitor; Apoptosis stimulant; Vinca alkaloid	All
109925	Diff	M	S	F	]). PFS was significantly higher with rh-endostatin + EC than with EC (hazard ratio 0.4 [0.2-0.9; p = 0.020]) in female		Oncology: Lung, Small Cell	All	endostatin, Simcere	All	Angiogenesis inhibitor	All
109996	Diff	G	R	F	Those with blast reduction were more likely female and FLT3-ITD mutated		Oncology: Leukemia, Acute Myelogenous	All	azacitidine (sc)	All	DNA synthesis inhibitor; DNA methylase inhibitor; RNA synthesis inhibitor	All
110590	Same	M	R	N	Logistic and COX regression analysis showed no correlation between DCR or survival results with age, gender, smoking status, PS, and other clinical factors.		Oncology: Lung, Non-Small Cell	All	sorafenib	All	RET tyrosine kinase inhibitor; B-raf kinase inhibitor; C-kit inhibitor; C-raf kinase inhibitor; Flt-3 antagonist; Platelet-derived growth factor receptor beta kinase inhib; Raf kinase inhibitor; VEGFR tyrosine kinase inhibitor; VEGFR-2 tyrosine kinase inhibitor; VEGFR-3 tyrosine kinase inhibitor; Angiogenesis inhibitor	All
111214	Same	U	R	N	No significant differences in TTP were found according to age, sex, PS, histology or previous response to chemotherapy,but yes depending on response to erlotinib:		Oncology: Lung, Non-Small Cell	All	erlotinib	All	EGFR kinase inhibitor; Tyrosine kinase inhibitor (TKI)	All	TTP (time to progression) is a formal response; see line 159
111291	Diff	G	E	M	Improved renal function was more likely if patients were <70 years old, male, had an average eGFR <60 mL per minute per 1.73 m2 and a higher baseline free light chain level >1000 mg/L, and/or a free light chain response of >90%.		Oncology: Multiple Myeloma	All	thalidomide, Celgene lenalidomide	All	Angiogenesis inhibitor; Cereblon E3 ubiquitin ligase stimulant; Protein degrader Angiogenesis inhibitor; Cereblon E3 ubiquitin ligase stimulant; Protein degrader	All
111291	Same	G	S	N	There was no difference in progression-free survival (PFS) or overall survival (OS) between the sexes in the overall population.		Oncology: Multiple Myeloma	All	thalidomide, Celgene lenalidomide	All	Angiogenesis inhibitor; Cereblon E3 ubiquitin ligase stimulant; Protein degrader Angiogenesis inhibitor; Cereblon E3 ubiquitin ligase stimulant; Protein degrader	All
111370	Same	U	S	N	Median progression free survival was 3.4 months and it was not correlated with the gender, age and regimens,		Oncology: Lung, Non-Small Cell	All	docetaxel gemcitabine hydrochloride pemetrexed disodium vinorelbine	All	Tubulin inhibitor; Microtubule stimulant; Taxane DNA synthesis inhibitor; DNA repair enzyme inhibitor; Cell cycle inhibitor Phosphoribosylglycinamide formyltransferase inhibitor; Thymidylate synthase inhibitor; Dihydrofolate reductase inhibitor Microtubule inhibitor; Tubulin inhibitor; Apoptosis stimulant; Vinca alkaloid	All
111610	Same	U	S	N	For PFS, the benefit from crizotinib treatment was generally comparable across subgroups of baseline patient characteristics, including ECOG PS, brain metastases, prior EGFR inhibitor treatment group, age, gender, smoking status, histology, duration f		Oncology: Lung, Non-Small Cell	All	crizotinib (tablet)	All	Anaplastic lymphoma kinase inhibitor; MET tyrosine kinase inhibitor	All
111762	Diff	G	R	F	Differences in the treatment effect were observed according to gender suggesting a better treatment effect in female patients		Oncology: Melanoma	All	selumetinib (capsule)	All	Mitogen-activated protein kinase kinase 1 inhibitor; Mitogen-activated protein kinase kinase 2 inhibitor	All
113124	Same	N	E	N	no differences between pts with and without infections were observed with regards to age, sex, ECOG or creatinine clearance.	nearby text uses N type comparisons	Oncology: Leukemia, Chronic Lymphocytic	All	obinutuzumab	All	CD20 antagonist; Immuno-oncology therapy	All
113139	Same	U	S	N	Neither disease subtype, cytogenetic abnormalities nor patient age or sex was significantly associated with survival.		Oncology: Leukemia, Acute Lymphocytic	All	cytarabine dexamethasone etoposide vincristine Idarubicin	All	DNA synthesis inhibitor Immunosuppressant; Corticosteroid agonist DNA inhibitor; DNA topoisomerase II inhibitor; DNA repair enzyme inhibitor; Cell cycle inhibitor Microtubule inhibitor; Vinca alkaloid Radical formation stimulant; DNA topoisomerase I inhibitor; DNA topoisomerase II inhibitor; RNA synthesis inhibitor	All
114135	Diff	U	O	F	Under subgroup analysis, female patients showed longer time to progression in the gefitinib group compared to erlotinib group (230 days vs. 129 days, p=0.034 by Breslow [Generalized Wilcoxon] test).		Oncology: Lung, Non-Small Cell	All	erlotinib gefitinib	gefitinib	EGFR kinase inhibitor; Tyrosine kinase inhibitor (TKI) EGFR kinase inhibitor	EGFR kinase inhibitor
114757	Diff	N	S	F	Non-smoking women with non-SCC histology lived 127 days longer than other patients (277 and 150 days, respectively), ... However, CER was lower (44 Euro/day of life remaining to live) in non-smoking women with non SCC histology.		Oncology: Lung, Non-Small Cell	All	erlotinib	All	EGFR kinase inhibitor; Tyrosine kinase inhibitor (TKI)	All
114882	Diff	U	R	F	Hazard ratios for shorter TTP were 3.7 for male gender (P=0.05), 4.65 for PS 2 (P=0.19), 0.18 for CT genotype (P=0.03), 0.21 for CC genotype (P=0.07), and 2.31 for L858R (P=0.23).	Is there a comparison? Yes, in the hazard ratio computation, there is a comparison.	Oncology: Lung, Non-Small Cell	All	erlotinib	All	EGFR kinase inhibitor; Tyrosine kinase inhibitor (TKI)	All	TTP (time to progression) is a formal response; see line 159
116184	Diff	N	S	F	Non-statistically significant trends toward improved PFS with V were noted in female patients		Oncology: Esophageal; Oncology: Gastric	All	vismodegib (oral)	All	Angiogenesis inhibitor; Hedgehog pathway inhibitor	All
116450	Diff	M	O	F	at multivariate analysis additional predictors of better outcome were female sex ca19 9 reduction 25 and baseline ps 0		Oncology: Pancreas	All	gemcitabine hydrochloride erlotinib	All	DNA synthesis inhibitor; DNA repair enzyme inhibitor; Cell cycle inhibitor EGFR kinase inhibitor; Tyrosine kinase inhibitor (TKI)	All
116477	Diff	U	S	F	treatment, male patients had a worse outcome than female patients: 3y efs 13.3% (95% ci 5.7-31.1%) vs		Oncology: (N/A); Oncology: Soft Tissue Sarcoma	All	zoledronic acid busulfan, Otsuka treosulfan	All	Osteoclast inhibitor; Bisphosphonate; Bone resorption inhibitor DNA inhibitor DNA inhibitor	All
116691	Same	G	S	N	Ps was the only factor affecting survival among all analyzed (age >65, gender, PS, LDH, NSE, metastases vs. thoracic disease).		Oncology: Lung, Small Cell; Oncology: Neuroendocrine	All	gemcitabine hydrochloride paclitaxel	All	DNA synthesis inhibitor; DNA repair enzyme inhibitor; Cell cycle inhibitor Beta tubulin inhibitor; Microtubule stimulant; Taxane	All
116702	Diff	U	S	F	The result of multivariate analysis for OS was shown in the table. After adjusting baseline factors, MMSE as well as sex and PS was significantly associated with OS.	Had to look at Table 3a of PMID 29731344	Oncology: Lung, Non-Small Cell	All	docetaxel cisplatin	All	Tubulin inhibitor; Microtubule stimulant; Taxane DNA inhibitor; DNA synthesis inhibitor	All
116942	Diff	U	S	F	median pfs was significantly longer in females vs. males (7.2 vs. 3.4 months; p=0.006) there was no		Oncology: Lung, Non-Small Cell	All	erlotinib	All	EGFR kinase inhibitor; Tyrosine kinase inhibitor (TKI)	All
117058	Same	U	O	N	Outcome was not significantly influenced by sex, histology and K-ras mutations.		Oncology: Lung, Non-Small Cell	All	erlotinib	All	EGFR kinase inhibitor; Tyrosine kinase inhibitor (TKI)	All
117596	Diff	M	S	F	Multivariate Cox proportional hazards analysis revealed no impact of study treatment or sLe Ag expression but significantly worse survival with male sex (p = 0.044)		Oncology: Colorectal	All	cimetidine	All	Histamine H2 receptor antagonist; Immunosuppressant	All
117876	Diff	U	S	F	. Female patients had a longer median PFS (8.14 weeks) than males (4.00 weeks; p=0.1016)		Oncology: Lung, Non-Small Cell	All	afatinib	All	EGFR kinase inhibitor; ErbB-2 tyrosine kinase inhibitor; Tyrosine kinase inhibitor (TKI)	All
117968	Same	G	O	N	In the glm, total costs were not significantly different between treatment arms and age and sex had no significant effect on the results.		Oncology: Liver	All	everolimus	All	Immunosuppressant; mTOR kinase inhibitor; Protein kinase inhibitor; Angiogenesis inhibitor; Cell cycle inhibitor	All
118226	Same	U	R	N	The rate of complete MRD response did not differ significantly across baseline age, sex, line of treatment, and MRD burden categories (Table).		Oncology: Leukemia, Acute Lymphocytic	All	blinatumomab (IV)	All	CD3 agonist; Immuno-oncology therapy	All
118617	Diff	U	E	M	Furthermore, EVE trough levels were higher in men than women (19.4 versus 15.4 ng/mL, p = 0.01).		Oncology: Renal	All	everolimus	All	Immunosuppressant; mTOR kinase inhibitor; Protein kinase inhibitor; Angiogenesis inhibitor; Cell cycle inhibitor	All
119534	Diff	M	S	Unk	The prediction model for PFS included PIK3CA, RB1, TP53 mutations, gender, prior radiotherapy, prior chemotherapy and prior surgery history. ...Predictive variables in the nomogram of OS included RB1, TP53 mutations, gender and prior radiotherapy	Abstract does not say which gender is better	Oncology: Lung, Non-Small Cell	All	erlotinib	All	EGFR kinase inhibitor; Tyrosine kinase inhibitor (TKI)	All
119583	Same	N	E	N	Incidence of treatment-emergent, REG-related adverse events was similar in subgroups by age, sex, renal function and hepatic function,		Oncology: Colorectal	All	regorafenib	All	RET tyrosine kinase inhibitor; C-kit inhibitor; FGF receptor tyrosine kinase inhibitor; Platelet-derived growth factor receptor kinase inhibitor; Raf kinase inhibitor; VEGFR tyrosine kinase inhibitor; VEGFR-2 tyrosine kinase inhibitor; VEGFR-3 tyrosine kinase inhibitor; Angiogenesis inhibitor	All
120647	Diff	N	E	M	3m Rx was as good as 6m for male low-risk pts (HR 0.94) but 6m is required for high risk male (HR 1.18). For females, risk group did not alter the relative merits of 3 v 6m of Rx.	Not clear comparison; comparison of the hazard ratios is indirect and qualitative	Oncology: Colorectal	All	celecoxib (capsule)	All	Cyclooxygenase 2 inhibitor	All
121932	Same	U	S	N	PFS was not significantly different for the 2 age groups analyzed (<50 and > or = 50, p = .57; <65 and > or = 65, p = .78), and for ECOG PS (p = .61) and gender (p = .07). OS for the 2 age groups was also not significantly different (<50 and > or = 50, p = .94; <65 and > or = 65, p = .91), and for ECOG PS (p = .93) and gender (p = .84).		Oncology: Head/Neck	All	pemetrexed disodium	All	Phosphoribosylglycinamide formyltransferase inhibitor; Thymidylate synthase inhibitor; Dihydrofolate reductase inhibitor	All
122682	Diff	U	E	M	Risk factors for hypertension were female gender (odds ratio[OR] 0.241; P = 0.011)		Oncology: Colorectal	All	capecitabine oxaliplatin (IV) bevacizumab	All	DNA synthesis inhibitor; Thymidylate synthase inhibitor; RNA synthesis inhibitor DNA inhibitor Vascular endothelial growth factor receptor antagonist; Angiogenesis inhibitor	All
123608	Same	U	S	N	There was a trend for better PFS after FT conditioning, after adjusting for other variables, HR 0.3 (0.1-1.2), p = 0.08. Age, gender and donor type were not significant predicting		Oncology: Leukemia, Chronic Lymphocytic; Oncology: Lymphoma, Hodgkin's; Oncology: Lymphoma, Non-Hodgkin's	All	treosulfan (IV)	All	DNA inhibitor	All
123813	Same	M	R	N	Among variables including age, gender, prior recurrence rate, number of tumors, tumor site, tumor diameter, T stage, concurrent CIS, and bladder-sparing modality (PC vs no PC), multivariate analysis revealed that bladder neck involvement (HR 5.3, p = 0.017) and multiple disease at the diagnosis of MIBC (HR 4.2, p = 0.041) were significant and independent risk factors of BT recurrence		Oncology: Bladder	All	cisplatin radiation therapy	All	DNA inhibitor; DNA synthesis inhibitor Unidentified pharmacological activity	All
124838	Same	M	S	N	A subgroup analysis was performed to determine the consistency of RP vs R treatment effect in different subgroups using interaction terms between treatment and cytogenetic abnormalities, ISS, age, sex, induction treatment and \ response before maintenance (Figure 1). No difference in OS was observed (HR 1.02, p=0.93) but the OS analysis was limited by the low number of events.		Oncology: Multiple Myeloma	All	cyclophosphamide dexamethasone prednisone lenalidomide melphalan (oral)	All	Immunosuppressant; DNA inhibitor Immunosuppressant; Corticosteroid agonist Immunosuppressant; Corticosteroid agonist Angiogenesis inhibitor; Cereblon E3 ubiquitin ligase stimulant; Protein degrader DNA inhibitor	All
125158	Diff	M	S	F	A TFI shorter than 4.6 months remained independent predictor of poor OS on multivariate analysis (HR=1.38; p=0.01) along with male sex (1.70; 0.001)		Oncology: Mesothelioma	All	NGR-TNF, MolMed	All	Angiogenesis inhibitor; Tumour necrosis factor alpha agonist	All
125458	Diff	U	S	F	In a univariable analysis, male sex (p = 0.045) prognosticated for poor OS and cT3 or T4 (p = 0.001), male sex (p = 0.019) and, PS 1 (p = 0.048) prognosticated for poor CFS.		Oncology: Anal	All	TS-1 mitomycin C	All	DNA synthesis inhibitor; Orotate phosphoribosyltransferase inhibitor; Thymidylate synthase inhibitor; Dihydropyrimidine dehydrogenase inhibitor DNA inhibitor	All
126855	Diff	U	S	F	Female gender predicted better EFS (p = 0.042).		Oncology: Leukemia, Acute Lymphocytic	All	asparaginase, pegylated, Enzon	All	Protein synthesis inhibitor; Asparaginase stimulant; Apoptosis stimulant	All
126934	Same	U	S	N	Among many variables including age, gender, ECOG PS, and stage, there was a statistically significant difference in PFS in the group of patients with bone metastasis and those without bone metastasis. See tabular data at source URL:	Comparison appears to be indirect	Oncology: Melanoma	All	ipilimumab temozolomide (oral)	All	CTLA4 antagonist; Immuno-oncology therapy; Immune checkpoint inhibitor DNA inhibitor	All
127697	Diff	U	S	M	Besides OR and ETS, male gender, lower bilirubin and ALBI grade were associated with improved OS in univariate analysis.		Oncology: Liver	All	sorafenib radiofrequency ablation SIR-Spheres	All	RET tyrosine kinase inhibitor; B-raf kinase inhibitor; C-kit inhibitor; C-raf kinase inhibitor; Flt-3 antagonist; Platelet-derived growth factor receptor beta kinase inhib; Raf kinase inhibitor; VEGFR tyrosine kinase inhibitor; VEGFR-2 tyrosine kinase inhibitor; VEGFR-3 tyrosine kinase inhibitor; Angiogenesis inhibitor Not applicable DNA inhibitor; Radiopharmaceutical	All
128549	Same	M	S	N	The survival curves of girls and boys in TG 2 and 3 are not different. The multivariate analysis in the Cox regression model showed no effects of age, stage, B symptoms, gender or form of therapy to the PFS		Oncology: Lymphoma, Hodgkin's	All	cyclophosphamide doxorubicin etoposide prednisone vincristine procarbazine dacarbazine	All	Immunosuppressant; DNA inhibitor DNA synthesis inhibitor; DNA topoisomerase II inhibitor; RNA synthesis inhibitor DNA inhibitor; DNA topoisomerase II inhibitor; DNA repair enzyme inhibitor; Cell cycle inhibitor Immunosuppressant; Corticosteroid agonist Microtubule inhibitor; Vinca alkaloid DNA inhibitor DNA inhibitor	All
129643	Same	U	S	N	The overall survival outcome was not statistically different in subgroups of sex, age group and pathological tumor size.		Oncology: Osteosarcoma	All	cisplatin doxorubicin ifosfamide	All	DNA inhibitor; DNA synthesis inhibitor DNA synthesis inhibitor; DNA topoisomerase II inhibitor; RNA synthesis inhibitor DNA inhibitor; DNA synthesis inhibitor	All
131903	Diff	U	S	F	Factors significantly associated with OS...for PFS liver metastasis, number of metastatic sites, sex, and weight loss.	https://ascopubs.org/doi/abs/10.1200/jco.2014.32.15_suppl.4076 is the source, but does not say which sex did better; I found the full paper https://www.sciencedirect.com/science/article/pii/S1470204514704206?via%3Dihub and females did better in Figure 3.	Oncology: Esophageal; Oncology: Gastric	All	ramucirumab	All	Vascular endothelial growth factor receptor 2 antagonist; Angiogenesis inhibitor	All
132649	Diff	U	S	M	median PFS and OS were longer in males than females (all p<0.05).		Oncology: Melanoma	All	nivolumab	All	PD-1 antagonist; Immuno-oncology therapy; Immune checkpoint inhibitor	All
133732	Same	U	E	N	Treatment-related adverse events were not significantly different between male and female patients.		Oncology: Colorectal	All	capecitabine bevacizumab	All	DNA synthesis inhibitor; Thymidylate synthase inhibitor; RNA synthesis inhibitor Vascular endothelial growth factor (VEGF)receptor antagonist; Angiogenesis inhibitor	All
133732	Diff	U	R	M	Male in contrast to female patients significantly benefitted from initial combination treatment in terms of median DpR (male: -40.0% vs. -22.2%; p < 0.001; female: -34.0% vs. -24.4%; p = 0.13) and rate of ETS (male: 64.8% vs. 40.2%; p < 0.001; female: 52.5% vs. 49.3%; p = 0.73).		Oncology: Colorectal	All	capecitabine bevacizumab	All	DNA synthesis inhibitor; Thymidylate synthase inhibitor; RNA synthesis inhibitor Vascular endothelial growth factor (VEGF)receptor antagonist; Angiogenesis inhibitor	All
133732	Diff	U	S	M	Whereas the survival benefit in male patients achieving ETS was statistically significant (PFS: p < 0.001, HR 0.532 (0.409-0.692); OS: p < 0.001, HR 0.574 (0.437-0.756)), there were no significant differences in PFS (p = 0.107) and OS (p = 0.965) of female patients depending on ETS.		Oncology: Colorectal	All	capecitabine bevacizumab	All	DNA synthesis inhibitor; Thymidylate synthase inhibitor; RNA synthesis inhibitor Vascular endothelial growth factor (VEGF)receptor antagonist; Angiogenesis inhibitor	All
133732	Diff	U	S	M	Subgroup analysis of a phase III trial (XELAVIRI-study, AIO-KRK-0110) Results: In total, 281 male and 140 female patients (n = 421) were evaluated. Among the male patients, the ORR was 33.6% without and 58.3% with initial irinotecan (P < 0.001). PFS (hazard ratio [HR] 0.54; 95% confidence interval [CI] 0.42-0.69; P < 0.001) and OS (HR 0.63; 95% CI 0.47-0.85; P = 0.002) were also significantly bet…		Oncology: Colorectal	All	capecitabine bevacizumab	All	DNA synthesis inhibitor; Thymidylate synthase inhibitor; RNA synthesis inhibitor Vascular endothelial growth factor (VEGF)receptor antagonist; Angiogenesis inhibitor	All
134030	Same	N	E	N	QOL outcomes were similar between sexes at the end of therapy (26 months for girls and 38 months for boys).	Classifying as ''Same' because of the word 'similar'	Oncology: Leukemia, Acute Lymphocytic	All	cytarabine dexamethasone doxorubicin methotrexate (oral) leucovorin thioguanine methotrexate (IV) methotrexate (intrathecal) asparaginase, pegylated, Enzon vincristine sulfate (IV), unspecified cyclophosphamide (IV), unspecified mercaptopurine, unspecified	All	DNA synthesis inhibitor Immunosuppressant; Corticosteroid agonist DNA synthesis inhibitor; DNA topoisomerase II inhibitor; RNA synthesis inhibitor Immunosuppressant; Thymidylate synthase inhibitor; Dihydrofolate reductase inhibitor; Disease modifying antirheumatic drug Unidentified pharmacological activity DNA synthesis inhibitor Immunosuppressant; Thymidylate synthase inhibitor; Dihydrofolate re…	All
134212	Same	M	S	N	In a multivariate analysis no relation was found between OS or DFS or RI and age, gender, initial risk group, T-LBL, leukocytosis, immunophenotype, late response, CNS disease, treating center.		Oncology: Leukemia, Acute Lymphocytic	All	cyclophosphamide dexamethasone L-asparaginase methotrexate prednisolone, unspecified mercaptopurine, unspecified autologous stem cell	All	Immunosuppressant; DNA inhibitor Immunosuppressant; Corticosteroid agonist Unidentified pharmacological activity Immunosuppressant; Thymidylate synthase inhibitor; Dihydrofolate reductase inhibitor; Disease modifying antirheumatic drug Arachidonic acid inhibitor; Immunosuppressant; Glucocorticoid agonist Immunosuppressant Not applicable	All
134921	Diff	U	R	M	Factors significantly associated with a longer CRD [complete response duration] were male sex (p=0.04)		Oncology: (N/A); Oncology: Leukemia, Acute Myelogenous; Oncology: Myelodysplastic Syndrome	All	azacitidine (sc) azacitidine (iv) midostaurin (capsule)	All	DNA synthesis inhibitor; DNA methylase inhibitor; RNA synthesis inhibitor DNA synthesis inhibitor; DNA methylase inhibitor; RNA synthesis inhibitor Protein kinase C inhibitor; C-kit inhibitor; Flt-3 antagonist; Platelet-derived growth factor receptor beta kinase inhib; VEGFR tyrosine kinase inhibitor; VEGFR-1 tyrosine kinase inhibitor; VEGFR-2 tyrosine kinase inhibitor; Angiogenesis inhibitor; Cy…	All
135136	Diff	N	E	M	grade =3 AEs were more common in females (RSC27%; RIV29%) than in males (RSC18%; RIV19%) during maintenance.		Oncology: Lymphoma, Non-Hodgkin's	All	rituximab (IV) rituximab (SC), Halozyme	All	CD20 antagonist CD20 antagonist	All
136330	Diff	U	S	F	OS was significantly shorter in males (p = 0.01)		Oncology: Pancreas	All	gemcitabine hydrochloride erlotinib	All	DNA synthesis inhibitor; DNA repair enzyme inhibitor; Cell cycle inhibitor EGFR kinase inhibitor; Tyrosine kinase inhibitor (TKI)	All
136799	Diff	U	S	Unk	Differences in outcome (OS) were observed regarding sex (P=0.020; HR 3.35),	Original source does not specify which sex is better	Oncology: CNS, Glioblastoma	All	temozolomide (IV)	All	DNA inhibitor	All
136873	Diff	U	E	M	grades 3 and 4 neutropenia were recorded in 40% of patients, (male vs female: 29% vs 50%, p=0.08).		Oncology: Colorectal; Oncology: Metastatic Cancer	All	bevacizumab	All	Vascular endothelial growth factor (VEGF)receptor antagonist; Angiogenesis inhibitor	All
136873	Same	N	R	N	RR was 38%, both in males and females.		Oncology: Colorectal; Oncology: Metastatic Cancer	All	bevacizumab	All	Vascular endothelial growth factor (VEGF)receptor antagonist; Angiogenesis inhibitor	All
137676	Diff	G	E	F	In stratified analyses, the cardioprotective effects associated with DRZ tended to be more pronounced in females (vs males)		Oncology: Leukemia, Acute Lymphocytic; Oncology: Lymphoma, Non-Hodgkin's	All	dexrazoxane methotrexate (IV)	All	Chelating agent; DNA topoisomerase II inhibitor Immunosuppressant; Thymidylate synthase inhibitor; Dihydrofolate reductase inhibitor; Disease modifying antirheumatic drug	All
137676	Diff	N	E	F	Among all participants, the effects of DRZ on FS% appeared to vary by sex, with females showing significant differences (DRZ- 31.7+ or - 2.2 vs. DRZ+ 36.3+ or - 4.2; p<0.001) but not males (DRZ- 34.0+ or - 6.0 vs. DRZ+ 34.0+ or - 4.6; p=0.99).	No direct comparison	Oncology: Leukemia, Acute Lymphocytic; Oncology: Lymphoma, Non-Hodgkin's	All	dexrazoxane methotrexate (IV)	All	Chelating agent; DNA topoisomerase II inhibitor Immunosuppressant; Thymidylate synthase inhibitor; Dihydrofolate reductase inhibitor; Disease modifying antirheumatic drug	All
138187	Diff	G	E	M	Significant associations were found between TKI switching and female gender (year 1)		Oncology: Leukemia, Chronic Myelogenous	All	dasatinib	All	LYN tyrosine kinase inhibitor; Bcr-Abl inhibitor; C-kit inhibitor; EphA receptor kinase inhibitor; Fyn tyrosine kinase inhibitor; Lymphocyte-specific tyrosine kinase inhibitor; Platelet-derived growth factor receptor beta kinase inhib; Src inhibitor; Yes tyrosine kinase inhibitor	All
138187	Diff	U	O	M	Age (mean, p=0.003; median p=0.001) and male gender (p=0.02) at baseline were associated with dose reduction.		Oncology: Leukemia, Chronic Myelogenous	All	dasatinib	All	LYN tyrosine kinase inhibitor; Bcr-Abl inhibitor; C-kit inhibitor; EphA receptor kinase inhibitor; Fyn tyrosine kinase inhibitor; Lymphocyte-specific tyrosine kinase inhibitor; Platelet-derived growth factor receptor beta kinase inhib; Src inhibitor; Yes tyrosine kinase inhibitor	All
138825	Same	M	S	N	No significant effects of explanatory variables such as gender, age, liver limited disease at baseline were observed in COX proportional analysis models on OS or PFS.		Oncology: Colorectal	All	cetuximab	All	EGFR antagonist	All
139204	Diff	M	S	F	Results: Prognostic factors associated with shorter PFS(univariate analysis): Ist line: del 11q/del 17p, male gender and relapsed/refractory: del 17p, unmutated IgVH, > or = previous lines.		Oncology: Leukemia, Chronic Lymphocytic; Oncology: Lymphoma, Non-Hodgkin's	All	rituximab (IV)	All	CD20 antagonist	All
140612	Same	M	S	N	The increase in PFS was consistent and independent of patient age, sex, geographic region, prior lines of treatment or ECOG performance status.		Oncology: GIST	All	regorafenib	All	RET tyrosine kinase inhibitor; C-kit inhibitor; FGF receptor tyrosine kinase inhibitor; Platelet-derived growth factor receptor kinase inhibitor; Raf kinase inhibitor; VEGFR tyrosine kinase inhibitor; VEGFR-2 tyrosine kinase inhibitor; VEGFR-3 tyrosine kinase inhibitor; Angiogenesis inhibitor	All
140822	Diff	M	S	F	Female Sex Independently Predicts Adjuvant Immunotherapeutic Benefit From CTLA4 Immune Checkpoint Inhibition ...Female sex was significant for both OS and RFS and was further explored. In investigating RFS with ipi3 versus HDI, a multivariate Cox regression model including sex, treatment and interaction term of sex*treatment, indicated a significant interaction between sex and treatment (P = 0.02…		Oncology: Melanoma	All	ipilimumab (iv)	All	CTLA4 antagonist; Immuno-oncology therapy; Immune checkpoint inhibitor	All
140870	Diff	G	E	F	female gender, and higher education level were also associated with better HRQoL subscales. 0110)		Oncology: Leukemia, Chronic Myelogenous	All	imatinib mesilate nilotinib	All	Bcr-Abl inhibitor; C-kit inhibitor; Platelet-derived growth factor receptor kinase inhibitor; Apoptosis stimulant Abl receptor tyrosine kinase inhibitor; Bcr-Abl inhibitor; C-kit inhibitor; Platelet-derived growth factor receptor kinase inhibitor	All
144054	Same	G	S	N	In addition, the positive effect on PFS was seen across the subgroups of age, sex, race, histological subtype, and geographic region.		Oncology: Thyroid	All	lenvatinib (capsule)	All	RET tyrosine kinase inhibitor; C-kit inhibitor; FGF receptor 1 tyrosine kinase inhibitor; FGF receptor 2 tyrosine kinase inhibitor; FGF receptor 3 tyrosine kinase inhibitor; FGF receptor 4 tyrosine kinase inhibitor; Platelet-derived growth factor receptor alpha kinase inhib; VEGFR-1 tyrosine kinase inhibitor; VEGFR-2 tyrosine kinase inhibitor; VEGFR-3 tyrosine kinase inhibitor; Angiogenesis inhib…	All
144484	Diff	N	E	F	Women in Arm B more frequently had a PTX Tc >0.05 below 26 hours as compared to men (34% v 26% in cycle 1; 74% v 51% in cycle 3).		Oncology: Lung, Non-Small Cell; Oncology: Supportive Care	All	paclitaxel	All	Beta tubulin inhibitor; Microtubule stimulant; Taxane	All
144484	Same	U	E	N	PK-guided dosing of PTX reduced the incidence of grade 4 neutropenia in both men (15% v 20%, P=0.16) and women (16% v 23%, P=0.09), as well as grade > or = 2 neuropathy in both men (17% v 26%, P=0.003) and women (7% v 30%, P<0.001).		Oncology: Lung, Non-Small Cell; Oncology: Supportive Care	All	paclitaxel	All	Beta tubulin inhibitor; Microtubule stimulant; Taxane	All
144484	Same	U	E	N	Median PTX dose at cycle 6 was lower in Arm B compared to Arm A in both men (143 v 186mg/m2, P<0.001) and women (130 v 185mg/m2, P<0.001).		Oncology: Lung, Non-Small Cell; Oncology: Supportive Care	All	paclitaxel	All	Beta tubulin inhibitor; Microtubule stimulant; Taxane	All
144484	Same	U	R	N	Radiological response rates in Arm B compared to Arm A were similar in both men (30% v 31%, P = 1.00) and women (27% v 34%, P=0.51).		Oncology: Lung, Non-Small Cell; Oncology: Supportive Care	All	paclitaxel	All	Beta tubulin inhibitor; Microtubule stimulant; Taxane	All
144558	Diff	N	R	F	mg qd sonidegib, the orrs for male vs female were 44% and 55%, respectively; for patients aged		Oncology: Skin, Basal Cell Carcinoma	All	sonidegib (oral)	All	Hedgehog pathway inhibitor	All
144589	Same	U	E	N	There was no difference in age, gender, etiology, Child-Pugh class, tumor size, tumor number and serum AFP level in relation to the development of HFSR following the therapy.	HFSR is hand foot skin reaction	Oncology: Liver	All	sorafenib undisclosed - chemotherapy	All	RET tyrosine kinase inhibitor; B-raf kinase inhibitor; C-kit inhibitor; C-raf kinase inhibitor; Flt-3 antagonist; Platelet-derived growth factor receptor beta kinase inhib; Raf kinase inhibitor; VEGFR tyrosine kinase inhibitor; VEGFR-2 tyrosine kinase inhibitor; VEGFR-3 tyrosine kinase inhibitor; Angiogenesis inhibitor Unidentified pharmacological activity	All
144590	Diff	U	O	F	At univariate analysis, the variables significantly related to TTP were: female sex (14 months vs 6 months, p = 0.05)		Oncology: Liver	All	sorafenib	All	RET tyrosine kinase inhibitor; B-raf kinase inhibitor; C-kit inhibitor; C-raf kinase inhibitor; Flt-3 antagonist; Platelet-derived growth factor receptor beta kinase inhib; Raf kinase inhibitor; VEGFR tyrosine kinase inhibitor; VEGFR-2 tyrosine kinase inhibitor; VEGFR-3 tyrosine kinase inhibitor; Angiogenesis inhibitor	All
145612	Diff	G	S	F	Female and IGHV mutated patients showed longer EFS than male and unmutated patients.		Oncology: Leukemia, Chronic Lymphocytic	All	lenalidomide	All	Angiogenesis inhibitor; Cereblon E3 ubiquitin ligase stimulant; Protein degrader	All
145791	Diff	U	E	M	vomiting than women (92.9 vs 84.5 % in men and women, respectively; p = 0.0001). the rate		Oncology: Colorectal; Oncology: Supportive Care	All	dexamethasone fosaprepitant dimeglumine undisclosed - 5-HT3 antagonist aprepitant (capsule)	All	Immunosuppressant; Corticosteroid agonist Neurokinin 1 receptor antagonist 5 Hydroxytryptamine 3 receptor antagonist Neurokinin 1 receptor antagonist	All
145905	Same	U	S	N	Performance status and gender did not significantly impact overall survival (OS).		Oncology: Multiple Myeloma	All	cyclophosphamide dexamethasone carfilzomib	All	Immunosuppressant; DNA inhibitor Immunosuppressant; Corticosteroid agonist Protease/peptidase inhibitor; Apoptosis stimulant; Proteasome inhibitor	All
147959	Same	M	E	N	A multivariate analysis demonstrated no associated differences between age, gender, diagnosis, or regimen.	CINV is chemotherapy-induced nausea and vomiting	Oncology: Supportive Care; Oncology: Unspecified Cancer	All	dexamethasone ondansetron (IV) palonosetron (IV)	All	Immunosuppressant; Corticosteroid agonist 5 Hydroxytryptamine 3 receptor antagonist 5 Hydroxytryptamine 3 receptor antagonist	All
148200	Diff	G	R	M	Male gender was significantly associated with improved complete response.		Oncology: Bile Duct (Cholangiocarcinoma); Oncology: Gastric; Oncology: Lung, Non-Small Cell; Oncology: Lung, Small Cell; Oncology: Supportive Care	All	dexamethasone palonosetron (IV) aprepitant (capsule)	All	Immunosuppressant; Corticosteroid agonist 5 Hydroxytryptamine 3 receptor antagonist Neurokinin 1 receptor antagonist	All
148763	Diff	U	R	M	In the subset analysis, the CC [typo should be CR] rate in late phase was significantly lower in female subset (71.4% vs. 45.0%).		Oncology: Lung, Non-Small Cell; Oncology: Lung, Small Cell; Oncology: Supportive Care	All	dexamethasone palonosetron (IV) aprepitant (capsule)	All	Immunosuppressant; Corticosteroid agonist 5 Hydroxytryptamine 3 receptor antagonist Neurokinin 1 receptor antagonist	All
149156	Diff	M	R	M	The multivariate analysis revealed that female (OR: 2.572; 95% CI: 1.855-3.566), less than 60 years old (OR: 1.717; 95% CI: 1.252-2.355), the cisplatin dose (OR: 1.017; 95% CI: 1.001-1.033), and granisetron use (OR: 1.357; 95% CI: 1.013-1.817) were all significantly associated with TTF in the entire study group.	What is TTF?	Oncology: (N/A); Oncology: Endometrial; Oncology: Esophageal; Oncology: Gastric; Oncology: Head/Neck; Oncology: Lung, Non-Small Cell; Oncology: Supportive Care	All	palonosetron (oral) granisetron	All	5 Hydroxytryptamine 3 receptor antagonist 5 Hydroxytryptamine 3 receptor antagonist	All
149914	Same	U	R	N	Univariate analysis did not yield any significant differences in response rates in terms of age, gender, stage, and response to induction.		Oncology: Lymphoma, Hodgkin's	All	brentuximab vedotin	All	Tubulin inhibitor	All
150835	Diff	U	E	M	Women were less likely to receive all specified VCR (OR 0.57, 95% CI 0.34-0.94, p = 0.03).		Oncology: Leukemia, Acute Lymphocytic	All	clofarabine (IV)	All	DNA synthesis inhibitor; Ribonucleoside triphosphate reductase inhibitor; DNA repair enzyme inhibitor	All
151157	Same	U	E	N	None of these were significant risk factors for viral infection: age, gender, ethnicity, disease status\		Oncology: Leukemia, Acute Lymphocytic; Oncology: Leukemia, Acute Myelogenous; Oncology: Leukemia, Chronic Lymphocytic; Oncology: Leukemia, Chronic Myelogenous; Oncology: Lymphoma, Hodgkin's; Oncology: Lymphoma, Non-Hodgkin's; Oncology: Multiple Myeloma; Oncology: Myelodysplastic Syndrome; Oncology: Myeloproliferative Neoplasms	All	fludarabine (IV) melphalan radiation therapy allogeneic stem cells	All	DNA synthesis inhibitor; DNA repair enzyme inhibitor; Ribonucleoside diphosphate reductase inhibitor DNA inhibitor Unidentified pharmacological activity Not applicable	All
151812	Diff	U	S	F	The potential association of gender with PFS outcomes varied within each treatment arm: males on the CHOP arm had higher PFS than females while females had higher PFS than males on the A+CHOP arm (Table 2). Since the primary treatment is not CHOP, I put F.	Look up table to get p-value info	Oncology: Lymphoma, Non-Hodgkin's	All	brentuximab vedotin	All	Tubulin inhibitor	All
151812	Same	U	S	N	Females and males had similar OS within each arm (A+CHP, female vs male: HR 1.00 [95% CI: 0.61, 1.64], P = 0.9966; CHOP, female vs male: HR 1.03 [95% CI: 0.66, 1.60], P = 0. 9054).		Oncology: Lymphoma, Non-Hodgkin's	All	brentuximab vedotin	All	Tubulin inhibitor	All
153242	Diff	U	R	F	The DCR of gefitinib was significantly higher in female and nonsmokers than male and smokers(p < 0.01).		Oncology: Lung, Non-Small Cell	All	gefitinib	All	EGFR kinase inhibitor	All
153242	Diff	U	R	F	The response rate was significantly higher in females, adenocarcinoma and nonsmokers than that in males, non-adenocarcinoma and smokers (P<0.05)		Oncology: Lung, Non-Small Cell	All	gefitinib	All	EGFR kinase inhibitor	All
153722	Same	N	S	N	Median OS for males and females was 22.7 mo and 22.3 mo, respectively.		Oncology: Colorectal	All	bevacizumab	All	Vascular endothelial growth factor receptor antagonist; Angiogenesis inhibitor	All
157198	Diff	N	R	F	without difference with the patients who maintained the FIT...an influence of gender since 77.7% of relapses were men,	Average is 64%	Oncology: Leukemia, Chronic Myelogenous	All	nilotinib dasatinib (tablet) imatinib mesilate (tablet)	All	Abl receptor tyrosine kinase inhibitor; Bcr-Abl inhibitor; C-kit inhibitor; Platelet-derived growth factor receptor kinase inhibitor LYN tyrosine kinase inhibitor; Bcr-Abl inhibitor; C-kit inhibitor; EphA receptor kinase inhibitor; Fyn tyrosine kinase inhibitor; Lymphocyte-specific tyrosine kinase inhibitor; Platelet-derived growth factor receptor beta kinase inhib; Src inhibitor; Yes tyrosine ki…	All	"Relapse" is essentioally the opposite of remission, see line 180
157267	Diff	G	S	F	IP arm showed longer OS in female patients		Oncology: Gastric; Oncology: Metastatic Cancer	All	cisplatin paclitaxel TS-1 paclitaxel (intraperitoneal)	All	DNA inhibitor; DNA synthesis inhibitor Beta tubulin inhibitor; Microtubule stimulant; Taxane DNA synthesis inhibitor; Orotate phosphoribosyltransferase inhibitor; Thymidylate synthase inhibitor; Dihydropyrimidine dehydrogenase inhibitor Microtubule inhibitor; Beta tubulin inhibitor; Taxane	All
157438	Same	M	S	N	To identify which factors affected patient outcome, we performeBy using multivariate Cox analysis, only N stage was independent prognostic predictors of OS (P=0.013), DMFS (P=0.009) and PFS (P=0.001).d univariate and multivariate analyses to evaluate the prognostic value of age (=45 years old versus >45 years old), gender, histology, T stage, and N stage, treatment method (Table 5)...		Oncology: Head/Neck	All	cisplatin nedaplatin	All	DNA inhibitor; DNA synthesis inhibitor DNA inhibitor	All
161269	Same	U	R	N	There was no significant association between molecular relapse and age, sex, Sokal score, previous interferon-a exposure,		Oncology: Leukemia, Chronic Myelogenous	All	nilotinib	All	Abl receptor tyrosine kinase inhibitor; Bcr-Abl inhibitor; C-kit inhibitor; Platelet-derived growth factor receptor kinase inhibitor	All	"Relapse" is essentioally the opposite of remission, see line 180
161383	Same	G	R	N	high response rates were seen in both male and female subjects, subjects 65 years of age or older,		Oncology: Leukemia, Chronic Lymphocytic	All	ofatumumab (IV)	All	CD20 antagonist; Immuno-oncology therapy	All
162684	Diff	U	S	F	OS was significantly better in females than males (p=0.0258) and in patients with an EGFR mutation compared to EGFR wild-type patients (p=0.0004).		Oncology: Lung, Non-Small Cell	All	erlotinib	All	EGFR kinase inhibitor; Tyrosine kinase inhibitor (TKI)	All
164458	Diff	U	S	M	Univariate factors associated with improved PFS or OS (p<0.10) with VCP were current smoking, male gender, age <65, ECOG grade 1, eastern region, and squamous histology		Oncology: Lung, Non-Small Cell	All	veliparib (capsule)	All	Poly ADP ribose polymerase 2 inhibitor; Poly ADP ribose polymerase 1 inhibitor	All
164500	Diff	U	S	F	Female patients had better outcomes than the male. There was statistical significance among different gender, performance status and clinical stage in terms of overall survival(P<0.05). [follows from previous row that females have better outcome than males]		Oncology: Lung, Non-Small Cell	All	docetaxel	All	Tubulin inhibitor; Microtubule stimulant; Taxane	All
165012	Same	U	S	N	there were no significant differences in PFS and OS correlated with treatment arm (A vs. B vs. C), number and type of previous treatments, sex, age, TS expression,		Oncology: Breast; Oncology: Colorectal; Oncology: Gastric; Oncology: Liver; Oncology: Lung, Non-Small Cell	All	TSPP vaccine	All	Immunostimulant	All
165321	Diff	U	O	F	Higher mean plasma concentrations of Bev correlated with female sex (p = 0.034) and high serum albumin levels (p = 0.034).		Oncology: Lung, Non-Small Cell	All	bevacizumab	All	Vascular endothelial growth factor (VEGF)receptor antagonist; Angiogenesis inhibitor	All
165822	Diff	U	S	F	The median OS was 18.5 months in women and 11.2 months in men(x2 =22.864,P=0.011)		Oncology: Lung, Non-Small Cell	All	gefitinib	All	EGFR kinase inhibitor	All
166902	Diff	U	S	F	In subgroup analysis female pts had higher RR and longer OS than male pts but test for interaction was significant only for RR.		Oncology: Colorectal	All	pelareorep	All	Immuno-oncology therapy	All
167831	Same	G	R	N	Subgroup analysis suggested that the ORR was independent of age, gender, geographic region, number of prior lines of therapies,	Suggested is vague	Oncology: Lymphoma, Non-Hodgkin's	All	ibrutinib (capsule)	All	Bruton tyrosine kinase inhibitor	All
168982	Same	U	R	N	Univariate analysis for response according to gender (male vs. female) (p = 0.691),		Oncology: Lymphoma, Non-Hodgkin's	All	rituximab (IV) lenalidomide	All	CD20 antagonist Angiogenesis inhibitor; Cereblon E3 ubiquitin ligase stimulant; Protein degrader	All
168989	Diff	U	S	F	Female gender PFS favoured Arms A/C vs B/D with a hazard ratio of 0.59 (95% c.i. 0.36-0.98). ... The PFS was statistically significantly better for female patients in the test arm (n=20) than for those in the control arm (n=16);		Oncology: Lung, Non-Small Cell	All	pelareorep (IV)	All	Immuno-oncology therapy	All
169936	Same	U	S	N	PFS and DCR did not correlate significantly with age, gender, LDH, or stage.		Oncology: Melanoma	All	dabrafenib (capsule) trametinib (capsule)	All	B-raf kinase inhibitor Mitogen-activated protein kinase kinase 1 inhibitor; Mitogen-activated protein kinase kinase 2 inhibitor	All
169936	Same	U	S	N	PFS and DCR did not correlate significantly with age, gender, LDH, or stage.		Oncology: Melanoma	All	dabrafenib (capsule) trametinib (capsule)	All	B-raf kinase inhibitor Mitogen-activated protein kinase kinase 1 inhibitor; Mitogen-activated protein kinase kinase 2 inhibitor	All
170616	Diff	N	O	F	Bone marrow aspiration+ had more Ph+ (28% vs. 10%;p=0.015), CNS (28% vs. 10%;p=0.03) and a trend of male dominance (79% vs. 65%; p= 0.06)		Oncology: Leukemia, Acute Lymphocytic	All	cyclophosphamide cytarabine doxorubicin prednisone vincristine L-asparaginase	All	Immunosuppressant; DNA inhibitor DNA synthesis inhibitor DNA synthesis inhibitor; DNA topoisomerase II inhibitor; RNA synthesis inhibitor Immunosuppressant; Corticosteroid agonist Microtubule inhibitor; Vinca alkaloid Unidentified pharmacological activity	All
171100	Diff	U	R	F	only female sex and post-NACR SUV predicted independently pCR (both P=0.01).		Oncology: Colorectal	All	capecitabine	All	DNA synthesis inhibitor; Thymidylate synthase inhibitor; RNA synthesis inhibitor	All
171288	Same	U	R	N	Early and late/no POD subgroups showed similar distribution of sex, race, Rai stage,		Oncology: Leukemia, Chronic Lymphocytic	All	rituximab	All	CD20 antagonist	All
171478	Diff	U	S	M	PFS: Male patients with high lactate dehydrogenase levels derived significant benefit (PFS HR, 0.34; 80% CI, 0.22 to 0.51) but there was no evidence of benefit among patients in other strata (PFS HR, 0.81; 80% CI, 0.60 to 1.09)		Oncology: Lung, Non-Small Cell; Oncology: Lung, Small Cell; Oncology: Neuroendocrine	All	veliparib	All	Poly ADP ribose polymerase 2 inhibitor; Poly ADP ribose polymerase 1 inhibitor	All
171827	Diff	M	S	M	Subgroup analysis showed significant interactions between the treatment (SOX vs. CAPOX) and both sex (male vs. female; P=0.024)	Table 2 of https://www.ncbi.nlm.nih.gov/pubmed/30456678 https://link.springer.com/article/10.1245%2Fs10434-018-7063-8 shows that females have better survival for SOX and males have beeter survival for CAPOX; test is of CAPOX	Oncology: Gastric	All	capecitabine oxaliplatin (IV)	All	DNA synthesis inhibitor; Thymidylate synthase inhibitor; RNA synthesis inhibitor DNA inhibitor	All
171908	Diff	U	S	M	median ORR was 33.1% (95% CI 24.4-41.2) in females and 54.6% (95% CI 47.9-61.3) in males (p=0.0001). Median PFS was 5.5 months (95% CI 3.4-7.1) in females and 18 months (95% CI 11.3-23.8) in males (p=0.0004) (Fig. 51).		Oncology: Melanoma	All	nivolumab	All	PD-1 antagonist; Immuno-oncology therapy; Immune checkpoint inhibitor	All
172108	Diff	G	R	M	With regard to HRs and upper bound on the confidence intervals, the trend of 3 months arm being slightly inferior to 6 months arm in patients with an age of > or = 70, female gender,		Oncology: Colorectal	All	capecitabine fluorouracil levoleucovorin calcium, Spectrum oxaliplatin	All	DNA synthesis inhibitor; Thymidylate synthase inhibitor; RNA synthesis inhibitor DNA synthesis inhibitor; Thymidylate synthase inhibitor; RNA synthesis inhibitor Unidentified pharmacological activity DNA inhibitor	All
172695	Same	U	R	N	CR was not different with subgroup analyses by sex, age,	Other sentences indicate univariate analysis was done	Oncology: Esophageal; Oncology: Gastric; Oncology: Liver; Oncology: Pancreas; Oncology: Supportive Care; Oncology: Unspecified Cancer	All	granisetron, ProStrakan	All	5 Hydroxytryptamine 3 receptor antagonist	All
173638	Diff	U	R	F	Finally, a significant correlation (P = 0.02) between gender and response suggested that female MCL patients were more sensitive to lenalidomide than males.		Oncology: Lymphoma, Non-Hodgkin's	All	lenalidomide	All	Angiogenesis inhibitor; Cereblon E3 ubiquitin ligase stimulant; Protein degrader	All
175647	Diff	G	E	M	may be at higher risk of anemia than male pv patients.......... .......at the most recent cut off,		Oncology: Myeloproliferative Neoplasms	All	ruxolitinib (oral)	All	Janus kinase 1 inhibitor; Janus kinase 2 inhibitor	All
176084	Diff	M	S	F	Cox Proportional Hazards Modeling: Cox regression for survival analysis reached significance for items of age (p<0.001), sex p<0.009), and QOL (p=0.009) when taking into consideration TSS, IPSS prognostic risk score, age, sex,	Found the exact quote in https://haematologica.org/article/view/8147; they later published a paper PMID 35751150 in which Supplementary Table 4 shows that females do better	Oncology: Myeloproliferative Neoplasms	All	ruxolitinib	All	Janus kinase 1 inhibitor; Janus kinase 2 inhibitor	All
176262	Diff	N	E	M	4 anemia presented 2.5 times more frequently in female patients than in male patients. wound complications were		Oncology: Soft Tissue Sarcoma	All	docetaxel gemcitabine hydrochloride etoposide trabectedin dacarbazine	All	Tubulin inhibitor; Microtubule stimulant; Taxane DNA synthesis inhibitor; DNA repair enzyme inhibitor; Cell cycle inhibitor DNA inhibitor; DNA topoisomerase II inhibitor; DNA repair enzyme inhibitor; Cell cycle inhibitor DNA inhibitor; DNA repair enzyme inhibitor; Apoptosis stimulant; Cell cycle inhibitor DNA inhibitor	All
176542	Diff	G	R	F	All responders are female and all female subjects evaluable for response responded.		Metabolic/Endocrinology: Anemia; Oncology: Myeloproliferative Neoplasms; Oncology: Supportive Care	All	sotatercept (SC)	All	Transforming growth factor beta antagonist; Activin A receptor type 2A ligand trap	All
177625	Diff	U	S	F	modeling showed that lower hgb, b symptoms, and male sex predicted worse os (p<.01) but not pfs		Oncology: Lymphoma, Non-Hodgkin's	All	cyclophosphamide doxorubicin prednisone vincristine fludarabine rituximab	All	Immunosuppressant; DNA inhibitor DNA synthesis inhibitor; DNA topoisomerase II inhibitor; RNA synthesis inhibitor Immunosuppressant; Corticosteroid agonist Microtubule inhibitor; Vinca alkaloid DNA synthesis inhibitor; Ribonucleoside diphosphate reductase inhibitor; DNA repair enzyme inhibitor CD20 antagonist	All
177674	Same	U	O	N	New mutation acquisition was not associated with disease duration, age, gender or prior treatments and did not influence 2-year overall survival.		Oncology: Myeloproliferative Neoplasms	All	ruxolitinib	All	Janus kinase 1 inhibitor; Janus kinase 2 inhibitor	All	Here, the non-association is between gender and the outcome of new mutation acquisition; survival is tested for association with new mutation acquisition; survival is not tested for association with gender
179927	Diff	M	S	M	. In univariate cox proportional survival analysis [HR (95%CI)], male sex 0.33 (0.19-0.66), multiple TACE 0.51 (0.29-0.88), listing for LT 0.32 (0.11- 0.89), CP class A 0.51 (0.29-0.88), albumin 0.93 (0.87-0.99), total tumour volume (TTV) > 115cm^3 1.75 (1.00-3.07), AFP > 400ng/mL 1.95 (1.08-3.52), ascites 2.37 (1.11-5.08) and performance status 2.39 (1.36-4.21) were significantly associated with…		Oncology: Liver	All	doxorubicin bead,Biocompatible	All	DNA synthesis inhibitor; DNA topoisomerase II inhibitor; RNA synthesis inhibitor	All
179927	Diff	M	S	M	On multivariate analysis, females had increased mortality HR 3.7 (1.82-7.4) after adjusting for AFP, TTV, CP class, age, listing for LT, type and frequency of TACE (p < 0.001).		Oncology: Liver	All	doxorubicin bead,Biocompatible	All	DNA synthesis inhibitor; DNA topoisomerase II inhibitor; RNA synthesis inhibitor	All
180813	Diff	G	O	F	Idasa exposure was highly variable with lower exposure mainly associated with higher body weight and male sex.		Oncology: Leukemia, Acute Myelogenous	All	idasanutlin	All	MDM2 inhibitor	All
182190	Diff	M	R	F	In addition, being male and anemic were independent poor prognostic factors in patients with postchemotherapy surgery.		Oncology: Bladder; Oncology: Renal	All	gemcitabine hydrochloride cisplatin etoposide	All	DNA synthesis inhibitor; DNA repair enzyme inhibitor; Cell cycle inhibitor DNA inhibitor; DNA synthesis inhibitor DNA inhibitor; DNA repair enzyme inhibitor; DNA topoisomerase II inhibitor; Cell cycle inhibitor	All
182285	Same	U	S	N	Gender had no significant impact on OS,		Oncology: Colorectal	All	leucovorin panitumumab oxaliplatin	All	Unidentified pharmacological activity EGFR antagonist DNA inhibitor	All
182968	Same	U	S	N	The RFS probability remains unrelated to age, gender, performance status or prior TKI (imatinib vs second generation).		Oncology: Leukemia, Chronic Myelogenous	All	imatinib mesilate nilotinib dasatinib (tablet)	All	Bcr-Abl inhibitor; C-kit inhibitor; Platelet-derived growth factor receptor kinase inhibitor; Apoptosis stimulant Abl receptor tyrosine kinase inhibitor; Bcr-Abl inhibitor; C-kit inhibitor; Platelet-derived growth factor receptor kinase inhibitor LYN tyrosine kinase inhibitor; Bcr-Abl inhibitor; C-kit inhibitor; EphA receptor kinase inhibitor; Fyn tyrosine kinase inhibitor; Lymphocyte-specific ty…	All
186538	Diff	N	R	F	treatment groups, cr rates were lower in all females (69% palo, 82% nepa) and those<55 yrs (70%		Oncology: Bladder; Oncology: Breast; Oncology: Gastric; Oncology: Head/Neck; Oncology: Lung, Non-Small Cell; Oncology: Ovarian; Oncology: Renal; Oncology: Supportive Care	All	netupitant + palonosetron hydrochloride, Helsinn (oral)	All	5 Hydroxytryptamine 3 receptor antagonist; Neurokinin 1 receptor antagonist	All
186911	Diff	N	E	M	we found that the time of manifestation of the cramp toxicity was shorter in females than in males (5.3 vs 22.6 months)		Oncology: Leukemia, Chronic Myelogenous	All	imatinib mesilate nilotinib	All	Bcr-Abl inhibitor; C-kit inhibitor; Platelet-derived growth factor receptor kinase inhibitor; Apoptosis stimulant Abl receptor tyrosine kinase inhibitor; Bcr-Abl inhibitor; C-kit inhibitor; Platelet-derived growth factor receptor kinase inhibitor	All
187556	Diff	N	R	F	Disease refractory to rituximab, GELF criteria, disease refractory to any treatment, and sex (Table) were possibly predictive for PFS.	According to sciencedirect.com/science/article/pii/S000649711871238X, females had a better response rate, but the comparison is not significant	Oncology: Lymphoma, Non-Hodgkin's; Oncology: Renal; Oncology: Soft Tissue Sarcoma; Oncology: Unspecified Solid Tumor	All	tazemetostat	All	Enhancer of zeste homolog 2 inhibitor	All
189961	Diff	G	S	F	Women had better OS and PFS compared to men, however, the difference was not statistically significant which can be due to the small study population (table).		Oncology: CNS, Glioblastoma; Oncology: Soft Tissue Sarcoma	All	medical device therapy bevacizumab	All	Not applicable Vascular endothelial growth factor (VEGF)receptor antagonist; Angiogenesis inhibitor	All
190176	Diff	N	S	F	Of note, female pts seemed to have better PFS by Arm A (HR in Arms B to A of 2.87 [95% CI, 1.34-6.61]) unlike male pts (HR in Arms B to A of 1.18 [95% CI, 0.66-2.13])		Oncology: Multiple Myeloma	All	bortezomib (IV) melphalan (oral) bortezomib (SC) prednisolone, unspecified	bortezomib (IV)	Transcription factor NF-kappaB inhibitor; Apoptosis stimulant; Proteasome inhibitor DNA inhibitor Transcription factor NF-kappaB inhibitor; Apoptosis stimulant; Proteasome inhibitor Arachidonic acid inhibitor; Immunosuppressant; Glucocorticoid agonist	Transcription factor NF-kappaB inhibitor;
190176	Diff	G	S	F	high cumulative dose of bortezomib (Arm A) confers sustained PFS benefit, especially in female pts		Oncology: Multiple Myeloma	All	bortezomib (IV) melphalan (oral) bortezomib (SC) prednisolone, unspecified	bortezomib (IV)	Transcription factor NF-kappaB inhibitor; Apoptosis stimulant; Proteasome inhibitor DNA inhibitor Transcription factor NF-kappaB inhibitor; Apoptosis stimulant; Proteasome inhibitor Arachidonic acid inhibitor; Immunosuppressant; Glucocorticoid agonist	Transcription factor NF-kappaB inhibitor;
192901	Diff	U	E	M	grade = 3 TRAEs throughout the whole treatment (71% vs. 53%, P = .035) occurred more frequently in females, with sex being the only independent predictive factor of early and any-time toxicity (OR 3.4; 95% CI: 1.2-11.1, P = .02 and OR 2.1; 95% CI: 1.0-4.4, P = .045, respectively).		Oncology: Colorectal	All	regorafenib	All	RET tyrosine kinase inhibitor; C-kit inhibitor; FGF receptor tyrosine kinase inhibitor; Platelet-derived growth factor receptor kinase inhibitor; Raf kinase inhibitor; VEGFR tyrosine kinase inhibitor; VEGFR-2 tyrosine kinase inhibitor; VEGFR-3 tyrosine kinase inhibitor; Angiogenesis inhibitor	All
192901	Diff	U	E	M	Fatigue, anorexia, hypertension, and rash wFemales were also more likely to suffer early (19% vs. 5%, P = .014) and any-time serious AEs (28% vs. 9%, P = .005), and to require early dose modifications (55% vs. 37%, P = .055). ere reported significantly more frequently by females than males (P < .04).		Oncology: Colorectal	All	regorafenib	All	RET tyrosine kinase inhibitor; C-kit inhibitor; FGF receptor tyrosine kinase inhibitor; Platelet-derived growth factor receptor kinase inhibitor; Raf kinase inhibitor; VEGFR tyrosine kinase inhibitor; VEGFR-2 tyrosine kinase inhibitor; VEGFR-3 tyrosine kinase inhibitor; Angiogenesis inhibitor	All
193354	Same	U	R	N	At the initial cutpoint, no specific correlations with age, sex, smoking status, or response to platinum therapy were identified.		Oncology: Lung, Non-Small Cell; Oncology: Lung, Small Cell; Oncology: Neuroendocrine	All	ponatinib	All	Bcr-Abl inhibitor; FGF receptor 1 tyrosine kinase inhibitor; FGF receptor 2 tyrosine kinase inhibitor; FGF receptor 3 tyrosine kinase inhibitor; FGF receptor 4 tyrosine kinase inhibitor; Flt-3 antagonist; Platelet-derived growth factor receptor kinase inhibitor; TIE-2 tyrosine kinase inhibitor; VEGFR tyrosine kinase inhibitor; Angiogenesis inhibitor; Angiopoietin inhibitor	All
193829	Diff	U	S	F	tumor size >4cm (HR = 2.2, p <0.05) and male gender (HR = 2.2, p <0.05) were statistically significant negative prognostic factors in univariate analyses for DFS		Oncology: Anal	All	undisclosed - chemotherapy	All	Unidentified pharmacological activity	All
197091	Same	N	R	N	More patients in the APF530 v Ond arm had delayed CR in both subgroups, with CR differences favoring APF530: 8% for both male and female patients		Oncology: Supportive Care; Oncology: Unspecified Cancer	All	granisetron, Heron	All	5 Hydroxytryptamine 3 receptor antagonist	All
198113	Diff	M	S	F	independent prognostic factors for pfs were female gender (p=0.002),…independent prognostic factors for os were female gender (p<0.001),		Oncology: Lymphoma, Non-Hodgkin's	All	chlorambucil vitamin C arsenic trioxide, unspecified	All	Immunosuppressant; DNA inhibitor Reducing agent; Vitamin C agonist Cysteine protease stimulant; Apoptosis stimulant	All
198140	Diff	M	S	F	On multivariate analysis, male gender was associated with an increased risk of second relapse (P=0.01)...Significantly inferior OS was associated with male gender (P=0.02),		Oncology: Leukemia, Acute Myelogenous	All	Idarubicin vitamin C tretinoin, unspecified arsenic trioxide, unspecified	All	Radical formation stimulant; DNA topoisomerase I inhibitor; DNA topoisomerase II inhibitor; RNA synthesis inhibitor Reducing agent; Vitamin C agonist Retinoic acid receptor agonist Cysteine protease stimulant; Apoptosis stimulant	All
198942	Same	N	R	N	Based on the 3-tier schema, 124 patients were categorized as cCR, 113 as nCR, and 57 as iCR. Baseline age, sex, average distance from the anal verge, clinical T classification, and clinical N classification were similar between the response groups.		Oncology: Colorectal	All	capecitabine fluorouracil leucovorin intensity-modulated radiation therapy oxaliplatin	All	DNA synthesis inhibitor; Thymidylate synthase inhibitor; RNA synthesis inhibitor DNA synthesis inhibitor; Thymidylate synthase inhibitor; RNA synthesis inhibitor Unidentified pharmacological activity Unidentified pharmacological activity DNA inhibitor	All
199600	Diff	N	O	M	most likely to undergo HSCT (34%), followed by those aged 60-65 (33%), and those aged >70 (11%). Female gender (p=.10),	In this context, needing an HSCT is bad	Oncology: (N/A); Oncology: Myelodysplastic Syndrome	All	autologous stem cell	All	Not applicable	All
200380	Diff	M	S	M	In univariable analysis, higher risk of progression was associated with del(17)(p13.1) on baseline FISH (p<0.0001), number of prior therapies (p=0.009), female sex (P=0.01), increased baseline LDH (p=0.02),… In multivariable analysis, del(17)(p13.1) (p=0.01) and sex (p=0.03) remained significantly associated with risk of progression after accounting for other variables.		Oncology: Leukemia, Chronic Lymphocytic; Oncology: Lymphoma, Non-Hodgkin's	All	acalabrutinib	All	Bruton tyrosine kinase inhibitor	All
200810	Same	U	R	N	Among clinical variables (age, sex, distance to dentate line, per-treatment CEA level, and clinical assessment of response), only clinical complete response (cCR) was significant associated with cPR (p=0.009).		Oncology: Colorectal	All	fluorouracil radiation therapy	All	DNA synthesis inhibitor; Thymidylate synthase inhibitor; RNA synthesis inhibitor Unidentified pharmacological activity	All
206742	Diff	N	R	M	ORR tended to be numerically higher in males (except in IMvigor210 Cohort 1; Table), although no statistically significant differences in ORR were seen except in IMvigor210 Cohort 2.		Oncology: (N/A); Oncology: Bladder; Oncology: Renal	All	atezolizumab	All	PD-L1 antagonist; Immuno-oncology therapy; Immune checkpoint inhibitor	All
206742	Same	U	S	N	in the only randomised study, IMvigor211, no significant difference in OS benefit with atezo (vs chemo) by sex was seen (HR [95% CI]: female, 0.87 [0.64, 1.18]; male, 0.83 [0.69, 0.98]; P? = ?0.7462)		Oncology: (N/A); Oncology: Bladder; Oncology: Renal	All	atezolizumab	All	PD-L1 antagonist; Immuno-oncology therapy; Immune checkpoint inhibitor	All
206999	Same	M	S	N	improved EFS in in both arms (+/- bortezomib) in both univariate and multivariate analyses. In contrast, race, age, gender, risk group, MDD, stage and radiologic response to therapy were not prognostic.		Oncology: Leukemia, Acute Lymphocytic; Oncology: Lymphoma, Non-Hodgkin's	All	bortezomib (IV)	All	Transcription factor NF-kappaB inhibitor; Apoptosis stimulant; Proteasome inhibitor	All
207931	Diff	U	S	F	survival benefit was statistically significant in female		Oncology: Pancreas	All	nab-paclitaxel (IV) TS-1	All	Beta tubulin inhibitor; Microtubule stimulant; Taxane DNA synthesis inhibitor; Orotate phosphoribosyltransferase inhibitor; Thymidylate synthase inhibitor; Dihydropyrimidine dehydrogenase inhibitor	All
208603	Diff	U	E	F	In the vaccinated group, the IgG ratio [IgG is favorable] was >or=2.0 in 45% of women (9/20) vs. 12.5% of men (4/32) (P=0.009) and >or=1.5 in 55% of women (11/20) vs. 25% of men (8/32) (P=0.03).		Oncology: Colorectal	All	MUC1 peptide-poly-ICLC adjuvant vaccine	All	Immunostimulant	All
208603	Diff	G	R	F	Women and subjects with lower circulating PMN-MDSC levels at baseline were more likely to respond.		Oncology: Colorectal	All	MUC1 peptide-poly-ICLC adjuvant vaccine	All	Immunostimulant	All
213527	Same	U	R	N	No significant prognostic factor of response to GDAC, including age, sex, ECOG, TD, baseline Hb, platelet, ANC, marrow blast %, cytogenetics, IPSS, IPSS-R, type of AZA failure (primary or secondary),		Oncology: Leukemia, Acute Myelogenous; Oncology: Myelodysplastic Syndrome	All	guadecitabine	All	DNA methylase inhibitor	All
216204	Diff	U	S	F	improved recurrence-free survival (RFS) in female versus male patients (MPR, 66% versus 14%, P=0.001; RFS, 64% versus 32% at 2 years, P=0.021).		Oncology: Melanoma	All	dabrafenib (capsule) trametinib (tablet)	All	B-raf kinase inhibitor Mitogen-activated protein kinase kinase 1 inhibitor; Mitogen-activated protein kinase kinase 2 inhibitor	All
216327	Same	U	R	N	Significant clinical responses were observed in both patch and plaque type lesions and were similar regardless of age, sex, race, stage IA vs IB, time since diagnosis,	Nearby text indicates that univariate analysis was done	Oncology: Lymphoma, Non-Hodgkin's	All	hypericin, Hy BioPharma (topical)	All	Angiogenesis inhibitor; Heat shock protein 90 antagonist	All
217978	Diff	M	O	M	In all models, advanced age, female sex, and TE history were associated with increased TE risk.	"models" is code for "multivariate models"	Oncology: Myeloproliferative Neoplasms	All	busulfan (oral) hydroxycarbamide, NCI aspirin undisclosed - antithrombotic undisclosed - interferon anagrelide hydrochloride	All	DNA inhibitor Ribonucleoside triphosphate reductase inhibitor Thromboxane synthase inhibitor; Prostaglandin synthase inhibitor; Platelet aggregation inhibitor; Cyclooxygenase inhibitor Platelet aggregation inhibitor; GPIIb IIIa receptor antagonist; Purinoreceptor P2 antagonist Immunosuppressant; Interferon receptor agonist Phosphodiesterase 3 inhibitor	All
218601	Diff	M	S	Unk	In the primary analysis of Cohort 2 (median follow-up 10.5 months), PFS was not met (HR=0.92; 95% CI 0.72-1.17; p=0.48) and OS was immature. ORR, DCR, TTP and DoR showed small numerical differences in favour of experimental treatment. Subgroup treatment interactions were observed for gender, ECOG PS, response at end of induction and initial diagnosis (synchronous vs metachronous disease).	Abstract at https://www.annalsofoncology.org/action/showPdf?pii=S0923-7534%2819%2950411-2 does not give more information	Oncology: Colorectal	All	capecitabine cetuximab pertuzumab vemurafenib bevacizumab cobimetinib (oral tablet) trastuzumab (IV) atezolizumab	All	DNA synthesis inhibitor; Thymidylate synthase inhibitor; RNA synthesis inhibitor EGFR antagonist ErbB-2 antagonist B-raf kinase inhibitor; Protein kinase inhibitor Vascular endothelial growth factor receptor antagonist; Angiogenesis inhibitor Mitogen-activated protein kinase kinase 1 inhibitor; Mitogen-activated protein kinase kinase 2 inhibitor ErbB-2 antagonist PD-L1 antagonist; Immuno-oncology…	All
220898	Diff	G	R	M	Arterial hypertension and female sex were statistically significantly associated with poor renal response.		Oncology: Multiple Myeloma	All	lenalidomide	All	Angiogenesis inhibitor; Cereblon E3 ubiquitin ligase stimulant; Protein degrader	All
222664	Same	N	O	N	or stable (<10 points change from BL) in their HRQoL when compared with baseline. The effects were generally consistent across patient subgroups defined by age (<65 vs. >65 years), gender, ECOG performance (0 vs. 1-2), region (Europe vs. Non-Europe), prior lines of therapy (<3 vs. >3), time to relapse since ASCT failure (<12 months vs. >12 months),		Oncology: Lymphoma, Hodgkin's	All	pembrolizumab	All	PD-1 antagonist; Immuno-oncology therapy; Immune checkpoint inhibitor	All
231864	Diff	U	R	M	Only measurable disease status was statistically significantly associated with response to therapy, with higher rates of response among patients without measurable disease at study enrollment (30% vs. 13%, p = 0.049). Response to prior therapy, sex, MYCN status, and measurable disease status showed univariate odds ratios of 2 or greater . Only measurable disease status remained statistically sign…	Need to look at Table in https://ascopubs.org/doi/abs/10.1200/JCO.2022.40.16_suppl.e22003 to see that males have better response	Oncology: Neuroblastoma	All	irinotecan (IV) vincristine vorinostat (oral) 131I-MIBG autologous stem cell	All	DNA topoisomerase I inhibitor Microtubule inhibitor; Vinca alkaloid Histone deacetylase inhibitor; Cell cycle inhibitor Unidentified pharmacological activity Not applicable	All
249415	Diff	M	O	M	The global QoL over time was statically significant worse in females (p=0-001)... By nultivariate analysis, female was the only factor independently associated with worse baseline QoL (p<0.0001).		Oncology: Leukemia, Chronic Myelogenous	All	imatinib mesilate dasatinib nilotinib	All	Bcr-Abl inhibitor; C-kit inhibitor; Platelet-derived growth factor receptor kinase inhibitor; Apoptosis stimulant LYN tyrosine kinase inhibitor; Bcr-Abl inhibitor; C-kit inhibitor; EphA receptor kinase inhibitor; Fyn tyrosine kinase inhibitor; Lymphocyte-specific tyrosine kinase inhibitor; Platelet-derived growth factor receptor beta kinase inhib; Src inhibitor; Yes tyrosine kinase inhibitor Abl …	All
250923	Same	U	R	N	and no statistically significant differences were observed when comparing age, sex, best response (all vs all, response vs disease, CR+VGPR vs others, CR vs others), OS (status, <24 months		Oncology: Multiple Myeloma	All	ixazomib citrate (oral)	All	Transcription factor NF-kappaB inhibitor; Proteasome inhibitor	All
250923	Same	U	S	N	and no statistically significant differences were observed when comparing age, sex, best response (all vs all, response vs disease, CR+VGPR vs others, CR vs others), OS (status, <24 months		Oncology: Multiple Myeloma	All	ixazomib citrate (oral)	All	Transcription factor NF-kappaB inhibitor; Proteasome inhibitor	All
252370	Diff	U	E	M	irAEs were more frequent in females (4/6; p = .026).	irae is immune-related adverse event	Oncology: Neuroendocrine; Oncology: Thymus	All	epacadostat pembrolizumab	All	Indoleamine 2,3-dioxygenase inhibitor; Immuno-oncology therapy; Immune checkpoint inhibitor PD-1 antagonist; Immuno-oncology therapy; Immune checkpoint inhibitor	All
253226	Diff	G	E	M	Increasing bilirubin levels were associated with lower SN-38 clearance, and tIRI and SN-38 clearances were 20% lower in females than males.		Oncology: Pancreas	All	irinotecan, PharmaEngine	All	DNA topoisomerase I inhibitor	All
257036	Diff	G	S	M	No significant difference was observed among subgroups, though male sex, patients from US, and> median CRP numerically favored ibrutinib.		Oncology: Pancreas	All	ibrutinib (capsule)	All	Bruton tyrosine kinase inhibitor	All
257724	Diff	U	S	F	In patients receiving anlotinib, 76 patients (48.1%) were female and median PFS was longer in female than male (9.80 vs 4.43 months, P = 0.002).		Oncology: (N/A); Oncology: Soft Tissue Sarcoma	All	anlotinib hydrochloric	All	FGF receptor 1 tyrosine kinase inhibitor; FGF receptor 2 tyrosine kinase inhibitor; FGF receptor 3 tyrosine kinase inhibitor; FGF receptor 4 tyrosine kinase inhibitor; VEGFR-2 tyrosine kinase inhibitor; VEGFR-3 tyrosine kinase inhibitor	All
257814	Diff	U	S	F	Despite low numbers of patients at risk with extended follow-up, subgroups with =15% LT-PFS at 3-years include IMDC favorable risk, female gender, ECOG PS0, age =65 years, and region NA - all confined to the TIVO arm.		Oncology: Renal	All	tivozanib	All	VEGFR tyrosine kinase inhibitor; VEGFR-1 tyrosine kinase inhibitor; VEGFR-2 tyrosine kinase inhibitor; VEGFR-3 tyrosine kinase inhibitor	All
258707	Same	U	S	N	6-mo PFS was significantly better for pts receiving HDIFO in 1stline (6-mo PFS: 1stline 52% vs = 2nd line 0%; p= 0.04), while there was no difference according to age, gender		Oncology: Osteosarcoma	All	ifosfamide	All	DNA inhibitor; DNA synthesis inhibitor	All
259573	Same	U	S	N	There was no significant difference in EFS across trials based on age, sex, ethnicity, number of prior treatment regimens, consistent with prior analysis.		Oncology: Osteosarcoma	All	denosumab	All	RANKL antagonist; Osteoclast inhibitor; Bone resorption inhibitor	All
259704	Diff	M	O	M	In addition to ECOG status, sex was also a significant predictor of FACT-Leu subscales as aggregated scores except SWB and EWB with men reporting better scores.	"significant predictor" is code for multivariate analysis	Oncology: Leukemia, Acute Myelogenous	All	talacotuzumab	All	Interleukin 3 receptor antagonist	All
259723	Diff	U	S	M	In subgroup analysis for EFS (Figure 1B), we found a significant interaction with gender, GO having a detrimental effect in women which persisted after adjustment on known prognostic factors.	Maybe in figure, there is stats?See: https://www.cancertherapyadvisor.com/home/news/conference-coverage/american-society-of-hematology-ash/ash-2021/ash-2021-aml-in-depth/women-aml-worse-outcomes-gemtuzumab-ozogamicin/	Oncology: Leukemia, Acute Myelogenous	All	gemtuzumab ozogamicin	All	DNA inhibitor	All
262624	Same	U	O	N	TI-R was strongly associated with baseline hemoglobin > or = 8g/dL (p = 0.036) and lower morning hepcidin (p = 0.013), weakly associated with younger age (p = 0.070) and lower DIPSS score (p = 0.075), but not with gender,	TI-R is transfusion independent response and that is a good outcome	Oncology: Myeloproliferative Neoplasms; Oncology: Supportive Care	All	momelotinib (tablet)	All	Activin receptor-like kinase 2 inhibitor; Janus kinase 1 inhibitor; Janus kinase 2 inhibitor	All
264524	Diff	U	R	M	Univariate analysis (Table 1&2) showed a statistical difference in CR rate between females and males (84.54% vs. 94.27%, p = 0.011).		Oncology: Leukemia, Acute Lymphocytic; Oncology: Leukemia, Chronic Lymphocytic; Oncology: Lymphoma, Non-Hodgkin's	All	CD19-CAR T cells, Beijing Doing Biomedical	All	T cell stimulant; Immuno-oncology therapy	All
264524	Diff	U	R	M	Female group had lower odds of achieving CR after CAR-T therapy compared to male group [OR = 0.232(95%CI 0.082-0.652)].		Oncology: Leukemia, Acute Lymphocytic; Oncology: Leukemia, Chronic Lymphocytic; Oncology: Lymphoma, Non-Hodgkin's	All	CD19-CAR T cells, Beijing Doing Biomedical	All	T cell stimulant; Immuno-oncology therapy	All
264912	Diff	N	O	M	The only covariate effect retained in the final popPK model for ripretinib was 29% lower apparent clearance in females compared with males, resulting in a 40% higher AUC in females.	Which category is PopPK; other outcome is correct; it has to do with the dose given	Oncology: CNS, Glioblastoma; Oncology: CNS, Other; Oncology: GIST; Oncology: Lung, Non-Small Cell; Oncology: Melanoma; Oncology: Multiple Myeloma; Oncology: Myelodysplastic Syndrome; Oncology: Myeloproliferative Neoplasms; Oncology: Soft Tissue Sarcoma; Oncology: Unspecified Hematological Cancer; Oncology: Unspecified Solid Tumor	All	ripretinib	All	C-kit inhibitor; Platelet-derived growth factor receptor kinase inhibitor	All
267795	Diff	N	R	M	CR rates were clinically lower in females (56%) compared with males (70%).		Oncology: Breast; Oncology: Colorectal; Oncology: Lung, Non-Small Cell; Oncology: Ovarian; Oncology: Supportive Care	All	capecitabine docetaxel pemetrexed disodium carboplatin etoposide fluorouracil paclitaxel leucovorin oxaliplatin palonosetron hydrochloride cyclophosphamide, unspecified	All	DNA synthesis inhibitor; Thymidylate synthase inhibitor; RNA synthesis inhibitor Tubulin inhibitor; Microtubule stimulant; Taxane Phosphoribosylglycinamide formyltransferase inhibitor; Thymidylate synthase inhibitor; Dihydrofolate reductase inhibitor DNA inhibitor DNA inhibitor; DNA topoisomerase II inhibitor; DNA repair enzyme inhibitor; Cell cycle inhibitor DNA synthesis inhibitor; Thymidylate …	All
269602	Same	M	S	N	Median PFS for the phase II portion was 2.14 mo (95%CI: 1.35-5.13), and mOS was 9.79 mo (95% CI: 5.36-14.95). Of 21 response-evaluable subjects in the phase II portion, only 1 (4.8%) achieved PR, and 9 had stable disease as their best response. The bivariate analysis did not show any significant differences in outcomes based on age, gender, stage, and histology.		Oncology: Lung, Non-Small Cell	All	odetiglucan	All	Immunostimulant; Macrophage stimulant; Natural killer cell stimulant; Immuno-oncology therapy	All
269602	Same	M	S	N	Median PFS for the phase II portion was 2.14 mo (95%CI: 1.35-5.13), and mOS was 9.79 mo (95% CI: 5.36-14.95). Of 21 response-evaluable subjects in the phase II portion, only 1 (4.8%) achieved PR, and 9 had stable disease as their best response. The bivariate analysis did not show any significant differences in outcomes based on age, gender, stage, and histology.		Oncology: Lung, Non-Small Cell	All	odetiglucan	All	Immunostimulant; Macrophage stimulant; Natural killer cell stimulant; Immuno-oncology therapy	All
269724	Diff	U	R	F	The CR rate of male was 82% (36/44) and female 100% (18/18). [CR is complete remission; can do Fisher's exact test]		Oncology: Leukemia, Acute Myelogenous; Oncology: Myelodysplastic Syndrome	All	mitoxantrone Idarubicin enocitabine aclarubicin 5-azacitidine	All	Immunosuppressant; DNA topoisomerase II inhibitor Radical formation stimulant; DNA topoisomerase I inhibitor; DNA topoisomerase II inhibitor; RNA synthesis inhibitor DNA synthesis inhibitor; DNA repair enzyme inhibitor DNA synthesis inhibitor; Radical formation stimulant; DNA topoisomerase I inhibitor; DNA topoisomerase II inhibitor; RNA synthesis inhibitor DNA synthesis inhibitor; DNA methylase …	All
270315	Same	U	R	N	Results from a separate, post-hoc analysis of female patients from the OLYMPUS trial [21-9960-Moderated poster -Linehan], showed similar CR and durability of CR to male patients,		Oncology: Renal	All	mitomycin C, Urogen	All	DNA inhibitor	All
270730	Same	U	R	N	There was no statistically significant difference in combined cr and pr between male (84%) and female (89%),		Oncology: Head/Neck	All	gemcitabine hydrochloride radiation therapy	All	DNA synthesis inhibitor; DNA repair enzyme inhibitor; Cell cycle inhibitor Unidentified pharmacological activity	All
271185	Diff	U	O	F	%). Significant differences between RD [reduced dose] and SD [standard dose] groups were the female sex (40% vs. 25%; p = 0.01) and the rate of primary refractory disease (11% vs. 31%: p < 0.001). Median PFS and OS were 12.4 and 34.9 mos, respectively. In RD group, the median time before dose reduction was 3.5 mos. Excluding the primary refractory pts, median PFS was 18.6 and 15.0 mos (p = 0.06) …		Oncology: Renal	All	sunitinib pazopanib	All	Colony stimulating factor 1 receptor antagonist; RET tyrosine kinase inhibitor; C-kit inhibitor; Flt-3 antagonist; Platelet-derived growth factor receptor alpha kinase inhib; VEGFR-1 tyrosine kinase inhibitor; VEGFR-2 tyrosine kinase inhibitor; VEGFR-3 tyrosine kinase inhibitor; Angiogenesis inhibitor B-raf kinase inhibitor; C-kit inhibitor; FGF receptor 1 tyrosine kinase inhibitor; FGF receptor …	All
272731	Diff	N	S	F	mCRC were treated with E-C+/-B at our institution, 23 males (5 E/C/B, 18 E/C) and 36 women (15 E/C/B, 21 E/C). Overall, mOS and mPFS were 11.5 and 5.4 months, respectively. mOS in females was 12.52 vs 9.76 months in males (HR 1.21 95%CI 0.65-2.25 p 0.56). No significant differences were observed between men and women treated with the doublet (11.47 vs 11.53 months). Of note, women treated with th…		Oncology: Colorectal	All	binimetinib encorafenib	binimetinib	Mitogen-activated protein kinase kinase 1 inhibitor; Mitogen-activated protein kinase kinase 2 inhibitor B-raf kinase inhibitor	Mitogen-activated protein kinase kinase 2 inhibitor B-raf kinase inhibitor
272745	Same	U	S	N	Age, gender and primary site did not correlate with survival in either cohort.		Oncology: Melanoma	All	pembrolizumab	All	PD-1 antagonist; Immuno-oncology therapy; Immune checkpoint inhibitor	All
278316	Same	M	O	N	Among LTS, baseline categories with a > 5% difference between tx arms included age, sex, ECOG PS, LDH and brain metastases (Table).	Looked at https://pubmed.ncbi.nlm.nih.gov/35764236/ Table 1 which is multivariate analysis; outcome is for reaching maintenance phase	Oncology: Lung, Small Cell; Oncology: Neuroendocrine	All	atezolizumab	All	PD-L1 antagonist; Immuno-oncology therapy; Immune checkpoint inhibitor	All
279945	Same	M	R	N	Single and multivariate analyses showed that the achievement of MMR at 3 months, but not sex, Sokal risk score, Hasford risk score, EUTOS risk score, or age ( < 60 vs. > or = 60), was predictive of the achievement of MR4.5 within 2 years.	MR4.5 is molecular response	Oncology: Leukemia, Chronic Myelogenous	All	dasatinib	All	LYN tyrosine kinase inhibitor; Bcr-Abl inhibitor; C-kit inhibitor; EphA receptor kinase inhibitor; Fyn tyrosine kinase inhibitor; Lymphocyte-specific tyrosine kinase inhibitor; Platelet-derived growth factor receptor beta kinase inhib; Src inhibitor; Yes tyrosine kinase inhibitor	All
281073	Diff	U	O	F	. Females had longer median time to treatment failure than men (6.3 vs 1.9 months, p = 0.035).		Oncology: Lung, Non-Small Cell	All	nivolumab	All	PD-1 antagonist; Immuno-oncology therapy; Immune checkpoint inhibitor	All
281676	Diff	M	S	F	Only female gender had a positive impact on both PFS and OS on multivariate analysis.		Oncology: Lung, Non-Small Cell	All	gefitinib	All	EGFR kinase inhibitor	All
283150	Diff	M	O	M	The multivariate analyses identified male gender [odds ratio (OR), 0.29; 95% CI, 0.13-0.65, p = 0.0027] and disease control at week 9 (OR, 11.8; 95% CI, 3.4-40.7; p < 0.0001) as predictors for disease control at week 25.		Oncology: Lung, Non-Small Cell	All	nivolumab	All	PD-1 antagonist; Immuno-oncology therapy; Immune checkpoint inhibitor	All
283268	Diff	G	S	F	Either POF or IP PAC improved survival compared to FOLFOX, especially in patients with female or peritoneum metastasis. (There is no p-value for a male to female comparsion).		Oncology: Esophageal; Oncology: Gastric	All	fluorouracil levoleucovorin calcium, Spectrum oxaliplatin paclitaxel (intraperitoneal)	paclitaxel (intraperitoneal);oxaliplatin;fluorouracil;levoleucovorin calcium, Spectrum	DNA synthesis inhibitor; Thymidylate synthase inhibitor; RNA synthesis inhibitor Unidentified pharmacological activity DNA inhibitor Microtubule inhibitor; Beta tubulin inhibitor; Taxane	Beta tubulin inhibitor; Microtubule stimulant; Taxane; DNA Inhibitor; DNA synthesis inhibitor; Thymidylate synthase inhibitor; RNA synthesis inhibitor
283682	Diff	U	R	F	TFR was higher in female patients (100% vs. 45%, P=0.019). [TFR stands for treatment-free remission]		Oncology: Leukemia, Chronic Myelogenous	All	imatinib mesilate pioglitazone hydrochloride	All	Bcr-Abl inhibitor; C-kit inhibitor; Platelet-derived growth factor receptor kinase inhibitor; Apoptosis stimulant Peroxisome proliferator-activated receptor gamma agonist; Insulin sensitizer; Thiazolidinedione	All	"Remission" is a formally defined type of response
288244	Same	N	S	N	Conclusions: No significant OS differences by sex were seen across all Ph 1-3 atezo mUC studies. ORR was numerically higher in male pts with previously treated mUC, with less-pronounced differences in larger studies (e.g., IMvigor211, SAUL).		Oncology: Bladder; Oncology: Renal	All	atezolizumab	All	PD-L1 antagonist; Immuno-oncology therapy; Immune checkpoint inhibitor	All
288639	Diff	N	S	F	There was a trend for better survival among females, 21.6 (10.5, 41.7+) vs 12.1 (2.5, 20.3) months (p=0.068).		Oncology: Leukemia, Acute Myelogenous; Oncology: Myelodysplastic Syndrome	All	guadecitabine	All	DNA methylase inhibitor	All
290441	Diff	G	R	F	Female gender, lower tumor burden, and fewer previous therapies were favorable prognostic factors for durable remission with camrelizumab monotherapy.		Oncology: Bile Duct (Cholangiocarcinoma); Oncology: Breast; Oncology: Esophageal; Oncology: Gastric; Oncology: Liver; Oncology: Lung, Non-Small Cell; Oncology: Lymphoma, Hodgkin's; Oncology: Lymphoma, Non-Hodgkin's; Oncology: Ovarian; Oncology: Pancreas; Oncology: Renal	All	camrelizumab	All	PD-1 antagonist; Immuno-oncology therapy; Immune checkpoint inhibitor	All	"Remission" is a formally defined type of response
291584	Diff	U	R	M	The pRR was significantly higher for older pts (OR per yr 1.059, p=0.003), males (83.7% vs 63.9%, OR 2.90, p=0.041), and pts with higher mut load (OR per mutation 1.002, p=0.014).		Oncology: Melanoma	All	nivolumab ipilimumab (iv)	All	PD-1 antagonist; Immuno-oncology therapy; Immune checkpoint inhibitor CTLA4 antagonist; Immuno-oncology therapy; Immune checkpoint inhibitor	All
291986	Same	U	R	N	No significant prognostic factor of SAID response after 6 cycles, including sex, age, WHO classification, IPSS-R, UBA1 and TET-2 mutation status was found.		Oncology: Leukemia, Acute Myelogenous; Oncology: Myelodysplastic Syndrome	All	azacitidine (sc)	All	DNA synthesis inhibitor; DNA methylase inhibitor; RNA synthesis inhibitor	All
293354	Diff	U	E	M	Most frequent toxicities reported after EOT included fatigue (21%), hypothyroidism (17%), respiratory tract disorders (16%), leukopenia (14%) and nervous system disorders (14%). Hypothyroidism was the event most frequently solely attributed to nivolumab during follow-up. The median time to onset after EOT was 5 months and affected patients nearly exclusively female (15/16 [94%]).		Oncology: Lymphoma, Hodgkin's	All	nivolumab	All	PD-1 antagonist; Immuno-oncology therapy; Immune checkpoint inhibitor	All
294643	Same	U	S	N	No statistically significant differences were shown in OS with regards to age, gender, M1a/M1b stage, exon19/21 mutations,		Oncology: Lung, Non-Small Cell	All	gefitinib	All	EGFR kinase inhibitor	All
294643	Same	U	S	N	No statistically significant differences were shown in OS with regards to age, gender, M1a/M1b stage, exon19/21 mutations,		Oncology: Lung, Non-Small Cell	All	gefitinib	All	EGFR kinase inhibitor	All
294978	Diff	N	R	F	The objective response was 36% (18/50), 27% for men and 61% for women (0.05 68 years (p = N.S.) respectively.		Oncology: Lung, Non-Small Cell	All	carboplatin paclitaxel G-CSF, unspecified bevacizumab	All	DNA inhibitor Beta tubulin inhibitor; Microtubule stimulant; Taxane Granulocyte colony stimulating factor agonist Vascular endothelial growth factor (VEGF)receptor antagonist; Angiogenesis inhibitor	All
294978	Diff	N	S	F	The median PFS was 6+ (1-10+) months for women and 4(2-13) for men. The median OS was 9+ (3-30) months for women and 6(1-24) for men.		Oncology: Lung, Non-Small Cell	All	carboplatin paclitaxel G-CSF, unspecified bevacizumab	All	DNA inhibitor Beta tubulin inhibitor; Microtubule stimulant; Taxane Granulocyte colony stimulating factor agonist Vascular endothelial growth factor (VEGF)receptor antagonist; Angiogenesis inhibitor	All
295403	Diff	G	S	F	In all arms, the PFS > or = 12m subgroup had a higher incidence of favorable prognostic factors (more women and patients with PS 0, fewer patients with brain/liver metastases)		Oncology: Lung, Small Cell; Oncology: Neuroendocrine	All	tremelimumab durvalumab	All	CTLA4 antagonist; Immuno-oncology therapy; Immune checkpoint inhibitor PD-L1 antagonist; Immuno-oncology therapy; Immune checkpoint inhibitor	All
295593	Same	U	S	N	Subgroup analyses showed that apatinib demonstrated a PFS benefit regardless of age, sex, performance status (ECOG) score, subtype,		Oncology: Thyroid	All	apatinib	All	RET tyrosine kinase inhibitor; VEGFR-2 tyrosine kinase inhibitor; Angiogenesis inhibitor	All
298326	Diff	U	S	F	. In a subgroup analysis, the addition of varlitinib appeared to provide a PFS benefit in female patients (median, 4.1 versus 2.8 months; HR, 0.59; 95% CI, 0.28-1.23)		Oncology: Bile Duct (Cholangiocarcinoma); Oncology: Gallbladder	All	varlitinib	All	EGFR kinase inhibitor; ErbB-2 tyrosine kinase inhibitor; ErbB-4 tyrosine kinase inhibitor; Tyrosine kinase inhibitor (TKI)	All
304102	Same	M	S	N	women had similar overall survival as compared to men (hazard ratio 0.81, 95% confidence interval 0.56-1.17, p		Oncology: Metastatic Cancer; Oncology: Renal	All	nivolumab	All	PD-1 antagonist; Immuno-oncology therapy; Immune checkpoint inhibitor	All
305689	Diff	N	S	M	PFS tended to be prolonged in those with EGFR 21 mutation (15.70 months), or were male (17.13 months).		Oncology: Lung, Non-Small Cell	All	erlotinib gefitinib apatinib icotinib hydrochloride	All	EGFR kinase inhibitor; Tyrosine kinase inhibitor (TKI) EGFR kinase inhibitor RET tyrosine kinase inhibitor; VEGFR-2 tyrosine kinase inhibitor; Angiogenesis inhibitor EGFR kinase inhibitor; Tyrosine kinase inhibitor (TKI)	All
305858	Diff	N	R	F	ORR was 16% and was higher in women or metastatic relapse		Oncology: Head/Neck	All	nivolumab	All	PD-1 antagonist; Immuno-oncology therapy; Immune checkpoint inhibitor	All
311747	Same	U	S	N	For males vs females, median PFS was 9.0 (8.0-10.0) vs 8.5 (7.3-9.4) months and median OS was 14.9 (14.0-27.0) vs 21.0 (15.4-33.4), respectively.	Guessing that the comparison was tested by direct Kaplan-Meier analysis. At https://www.annalsofoncology.org/article/S0923-7534(21)01210-2/fulltext, they did not claim any difference when they could have, so I guess that the distributions are statistically indistinguishable	Oncology: Colorectal	All	aflibercept	All	Vascular endothelial growth factor (VEGF)receptor antagonist; Angiogenesis inhibitor	All
316289	Diff	U	S	M	Results: Female sex, mGPS (1 or 2 vs. 0), NLR (>or= 4.48), PLR (>or= 234.27), and Ki-67 labeling index (>or= 40%) were significantly associated with shorter PFS (hazard ratio [HR], 3.57, 2.01, 1.76, 1.62, and 2.16, respectively) and OS (HR, 4.91, 4.98, 3.10, 2.95, and 1.78, respectively).		Oncology: Head/Neck	All	docetaxel trastuzumab bicalutamide leuprorelin, unspecified	All	Tubulin inhibitor; Microtubule stimulant; Taxane ErbB-2 antagonist Androgen receptor antagonist Luteinizing hormone releasing hormone (LHRH) agonist	All
317677	Diff	U	S	M	The sub-group analysis of OS by clinical factors was the following: male/female; 6.5/5.1m (p=0.001),		Oncology: Esophageal; Oncology: Gastric	All	nivolumab	All	PD-1 antagonist; Immuno-oncology therapy; Immune checkpoint inhibitor	All
322689	Diff	G	S	M	AFP positive and male predict longer OS.		Oncology: Gastric	All	apatinib	All	RET tyrosine kinase inhibitor; VEGFR-2 tyrosine kinase inhibitor; Angiogenesis inhibitor	All
324199	Diff	M	S	F	In multivariate analyses for prognostic factors, bone mets was associated with poor PFS; male, CA 19-9 > median, elevated CRP, and albumin > median were associated with poor OS;		Oncology: Bile Duct (Cholangiocarcinoma); Oncology: Gallbladder	All	irinotecan, PharmaEngine	All	DNA topoisomerase I inhibitor	All
328682	Same	G	R	N	Responses were observed in patients regardless of age, sex, HIV status, liver metastases, and PD-L1 expression		Oncology: Anal	All	retifanlimab	All	PD-1 antagonist; Immuno-oncology therapy; Immune checkpoint inhibitor	All
328953	Same	U	R	N	No significant association was observed between change in EGFR expression and age, gender, disease stage, performance status, objective response rate or disease control rate.	Since gefitinib is an EGFR inhibitor, change of EGFR expression is a response	Oncology: Lung, Non-Small Cell	All	gefitinib carboplatin paclitaxel	gefitinib	EGFR kinase inhibitor DNA inhibitor Beta tubulin inhibitor; Microtubule stimulant; Taxane	EGFR kinase inhibitor
329716	Same	M	R	N	On multivariate analyses including treatment arm, R-ISS, performance status, renal impairment, age and sex, treatment with Isa-RVd (vs. RVd) remained the only significant predictor for increased MRD negativity after induction (OR = 1.82, 95% CI: 1.33-2.49, p < 0.001).	MRD is minimum residual diseases and is a response	Oncology: Multiple Myeloma	All	lenalidomide isatuximab	All	Angiogenesis inhibitor; Cereblon E3 ubiquitin ligase stimulant; Protein degrader CD38 antagonist; Immuno-oncology therapy	All
330492	Diff	G	O	F	female gender, and higher level of education were also associated with better HRQoL subscale scores		Oncology: Leukemia, Chronic Myelogenous	All	imatinib mesilate nilotinib	All	Bcr-Abl inhibitor; C-kit inhibitor; Platelet-derived growth factor receptor kinase inhibitor; Apoptosis stimulant Abl receptor tyrosine kinase inhibitor; Bcr-Abl inhibitor; C-kit inhibitor; Platelet-derived growth factor receptor kinase inhibitor	All
331697	Diff	U	E	M	Females seemed to have more treatment with RCHOP/CHOP+MA/M/A compared to males (48.5%) (p=0.0515).		Oncology: Lymphoma, Non-Hodgkin's	All	cytarabine doxorubicin prednisone vincristine rituximab methotrexate, unspecified cyclophosphamide, unspecified	All	DNA synthesis inhibitor DNA synthesis inhibitor; DNA topoisomerase II inhibitor; RNA synthesis inhibitor Immunosuppressant; Corticosteroid agonist Microtubule inhibitor; Vinca alkaloid CD20 antagonist Immunosuppressant; Thymidylate synthase inhibitor; Dihydrofolate reductase inhibitor; Disease modifying antirheumatic drug DNA inhibitor	All
346947	Same	U	S	N	Consistent PFS benefit was observed in most subgroups, including disease status, baseline liver metastases, and gender;		Oncology: Head/Neck	All	tislelizumab	All	PD-1 antagonist; Immuno-oncology therapy; Immune checkpoint inhibitor	All
351620	Diff	N	R	F	Responses were observed across all evaluated subpopulations with higher response rates observed in female patients ...Response rate ...who were female vs male (46.4% vs 35.5%)…		Oncology: Soft Tissue Sarcoma	All	afamitresgene autoleucel	All	T cell stimulant; Immuno-oncology therapy	All
351635	Same	U	S	N	There was no statistical association of gender, ECOG performance status, type of AML, cytogenetic risk group, and prior HMA exposure with RFS.		Oncology: Leukemia, Acute Myelogenous	All	venetoclax	All	Bcl2 inhibitor; Apoptosis stimulant	All
354095	Diff	U	R	F	At the time of CCOD, 21 (11.8%) patients had a POD24 event and 157 (88.2%) did not. The rate of patients with POD24 was significantly higher in males than in females (p=0.044),	POD24 stands for progression of disease	Oncology: Lymphoma, Non-Hodgkin's	All	obinutuzumab	All	CD20 antagonist; Immuno-oncology therapy	All
354861	Diff	U	R	F	Males were more likely to relapse (p = 0.0209).		Oncology: Leukemia, Acute Lymphocytic; Oncology: Leukemia, Acute Myelogenous	All	blinatumomab	All	CD3 agonist; Immuno-oncology therapy	All
355128	Same	U	R	N	Evidence from preliminary subgroup analyses suggests that response to Cami was independent of age, sex, and response to and timing of last PD-1 inhibitor.		Oncology: Lymphoma, Hodgkin's	All	camidanlumab tesirine	All	DNA inhibitor	All
357825	Diff	U	R	M	The ORR among male group was 30.4% (95% CI, 22.20%-39.71%), which was significantly higher than in female group, 11.4% (95% CI, 3.20%-26.74%), p = 0.04.		Oncology: Lung, Non-Small Cell; Oncology: Lung, Small Cell; Oncology: Neuroendocrine	All	camrelizumab	All	PD-1 antagonist; Immuno-oncology therapy; Immune checkpoint inhibitor	All
364864	Same	U	S	N	There is no statistical significance about OS in age, gender, and incidence of GVHD.		Oncology: Lymphoma, Non-Hodgkin's	All	melphalan allogeneic stem cells fludarabine	All	DNA inhibitor Not applicable DNA synthesis inhibitor; DNA repair enzyme inhibitor; Ribonucleoside diphosphate reductase inhibitor	All
381125	Same	M	S	N	Stratified analysis of PFS showed no significant differences in sex, age, clinical classification, cytogenetic risk,	Stratified analysis is multivariate	Oncology: Multiple Myeloma	All	thalidomide, Celgene cyclophosphamide dexamethasone chidamide	All	Angiogenesis inhibitor; Cereblon E3 ubiquitin ligase stimulant; Protein degrader Immunosuppressant; DNA inhibitor Immunosuppressant; Corticosteroid agonist Histone deacetylase inhibitor; Cell cycle inhibitor	All
385476	Diff	N	R	M	CR rate tended to be higher in males (67% vs. 46%, p=0.076)		Oncology: Multiple Myeloma; Oncology: Supportive Care	All	netupitant + palonosetron hydrochloride, Helsinn	All	5 Hydroxytryptamine 3 receptor antagonist; Neurokinin 1 receptor antagonist	All
389622	Diff	U	R	M	Male patients had higher DCR (p = 0.036).		Oncology: Liver	All	lenvatinib (tablet)	All	RET tyrosine kinase inhibitor; C-kit inhibitor; FGF receptor 1 tyrosine kinase inhibitor; FGF receptor 2 tyrosine kinase inhibitor; FGF receptor 3 tyrosine kinase inhibitor; FGF receptor 4 tyrosine kinase inhibitor; Platelet-derived growth factor receptor alpha kinase inhib; VEGFR-1 tyrosine kinase inhibitor; VEGFR-2 tyrosine kinase inhibitor; VEGFR-3 tyrosine kinase inhibitor; Angiogenesis inhib…	All
396385	Diff	N	E	M	Female patients (16/24) had more severe toxicity than male (36/72) (P = 0.059).		Oncology: Head/Neck	All	docetaxel gemcitabine hydrochloride	All	Tubulin inhibitor; Microtubule stimulant; Taxane DNA synthesis inhibitor; DNA repair enzyme inhibitor; Cell cycle inhibitor	All
418557	Diff	M	R	F	At a median follow up 22.5 months,median progression-free survival (PFS) time was 4.7 months,while median overall survival (OS) time was 24.1 months.Univariate analysis for PFS revealed that gender(p = 0.03), age(p = 0.005), the presence of brain metastasis(p = 0.02), PDL status > %1(p = 0.035), ECOG PS(p = 0.04) and the good response to frontline treatment(p = 0.015) were found to be significant…	Source is https://actaoncologicaturcica.com/eng/jvi.aspx?pdir=aot&plng=eng&un=AOT-26576&look4=	Oncology: Lung, Non-Small Cell	All	nivolumab atezolizumab	All	PD-1 antagonist; Immuno-oncology therapy; Immune checkpoint inhibitor PD-L1 antagonist; Immuno-oncology therapy; Immune checkpoint inhibitor	All
433095	Diff	M	S	F	In multivariable analysis, performance status over 1 (vs 0-1: OS, HR 2.97, P = 0.007; PFS, HR 2.59, P = 0.011) and being male (OS, vs female, HR 1.58, P = 0.020; PFS, HR 1.43, P = 0.043) negatively affected survival.		Oncology: Lymphoma, Non-Hodgkin's	All	allogeneic stem cells	All	Not applicable	All

## Sheet: Source Data for Fig. 2b
Drug	Male	Female	No diff.
bevacizumab	3	3	3
lenalidomide	1	3	6
dexamethasone	1	1	8
cytarabine	0	4	6
gemcitabine hydrochloride	0	7	6
cyclophosphamide	0	4	9
cisplatin	3	5	5
rituximab	1	12	4
gefitinib	0	10	7
erlotinib	0	12	5

## Sheet: Source data for Fig. 2c
Treatment	Male	Female	Total
erlotinib	0	1	12
gefitinib	0	1	10
rituximab	0.0769231	0.923077	13
cisplatin	0.375	0.625	8
cyclophosphamide	0	1	4
gemcitabine hydrochloride	0	1	7
cytarabine	0	1	4
dexamethasone	0.5	0.5	2
lenalidomide	0.25	0.75	4
bevacizumab	0.5	0.5	6
doxorubicin	0	1	4
etoposide	0.333333	0.666667	3
fludarabine	0.166667	0.833333	6
radiation therapy	0.5	0.5	4
vincristine	0.4	0.6	5
imatinib mesilate	0.4	0.6	5
irinotecan (IV)	0.6	0.4	5
nivolumab	0.714286	0.285714	7
leucovorin	0.5	0.5	2
TS-1	0.6	0.4	5
carboplatin (iv)	0.5	0.5	4
daunorubicin	0	1	4
docetaxel	0.25	0.75	4
idarubicin	0	1	4
ifosfamide	0	1	1
paclitaxel	0	1	3
pemetrexed disodium	0	1	2
allogeneic stem cells	0.5	0.5	4
capecitabine	0.666667	0.333333	3
cetuximab	0	1	3
dasatinib	0.666667	0.333333	3
fluorouracil	0.5	0.5	2
methotrexate (IV)	0	1	2
prednisone	0	1	2
sorafenib	0.333333	0.666667	3
asparaginase, pegylated, Enzon	0	1	2
asparaginase, unspecified	0	1	1
autologous stem cell	1	0	1
ipilimumab	0.5	0.5	2
mercaptopurine, unspecified	0	1	1
mitoxantrone	0	1	3
nilotinib	1	0	1
oxaliplatin	0.666667	0.333333	3
tretinoin, unspecified	0	1	4
vinorelbine	0.666667	0.333333	3
azacitidine (sc)	0.5	0.5	2
filgrastim (IV)	0	1	1
gemtuzumab ozogamicin	0.333333	0.666667	3
methotrexate (intrathecal)	0	1	1
methotrexate (oral)	0	1	1
mitomycin C	0.5	0.5	2
NGR-TNF, MolMed	0	1	2
sunitinib	0	1	2
temozolomide (oral)	0	1	1
thalidomide, Celgene	0	1	1
afatinib	0	1	1
aldesleukin	0	1	2
alemtuzumab (SC)	0.5	0.5	2
arsenic trioxide, unspecified	0	1	2
atezolizumab	0	1	1
bendamustine	0	1	2
blinatumomab	0	1	1
brentuximab vedotin	0	1	1
dabrafenib (capsule)	0	1	1
dacarbazine	0	1	1
enocitabine	0	1	2
interferon alpha-2b, unspecified	0	1	1
melphalan	0	1	1
nab-paclitaxel (IV)	0.5	0.5	2
pazopanib	0	1	1
pelareorep	0	1	2
ruxolitinib	0	1	1
thioguanine			0
trametinib	0	1	1
treosulfan	0	1	1
vandetanib	1	0	1
veliparib	1	0	2
vindesine	1	0	1
vitamin C	0	1	2

## Sheet: Source Data for Fig. 2d
Drug Class	Male	Female	No diff.
Antibody-drug conjugate	1	3	2
Supportive	1	2	3
Immune-Other	2	3	5
Immunotherapy	6	3	6
Other	2	9	7
Antibody	7	21	10
Chemo	16	38	42
Targeted	12	43	43

## Sheet: Source Data for Fig. 3a
Disease	Male	Female	No diff.
Lung, Small Cell	4	2	5
Leukemia, Chronic Myelogenous	4	2	5
Myelodysplastic Syndrome	5	4	3
Leukemia, Chronic Lymphocytic	2	6	4
Melanoma	4	4	5
Leukemia, Acute Lymphocytic	3	4	6
Colorectal	3	7	15
Leukemia, Acute Myelogenous	7	15	4
Lymphoma, Non-Hodgkin's	4	20	9
Lung, Non-Small Cell	13	35	34

## Sheet: Source data for Fig. 3b
Treatment	Male	Female	No diff.
bevacizumab	1	1	1
vinorelbine	2	1	1
pemetrexed disodium	0	2	2
docetaxel	0	3	2
paclitaxel	0	2	3
carboplatin (iv)	2	2	2
cisplatin	2	3	2
gemcitabine hydrochloride	0	3	5
erlotinib	0	10	5
gefitinib	0	9	7

## Sheet: Source data for Fig. 3c
Drug Class	Male	Female	No diff.
EGFRi	1	21	14
Non-EGFRi	12	14	20

## Sheet: Source data for Fig. 3d left
Region	Male	Female	No diff.
Asia	0	10	5
Australia	0	1	1
Africa	0	1	0
Americas	0	7	6
Europe	1	8	8

## Sheet: Source data for Fig. 3d right
Region	Male	Female	No diff
Asia	7	6	7
Austrialia	1	1	2
Africa	2	1	1
Americas	4	5	9
Europe	4	6	9

## Sheet: Source data for Fig. 3e
Treatment	Male	Female	No diff.
Source	0	2	0
allogeneic stem cells	1	1	1
lenalidomide	0	1	3
fludarabine	0	3	1
rituximab	1	10	2

[truncated: 4 more sheets: Source Data for Fig. 3f, Source data for Fig. 4a, Source data for Fig. 4b, Source data for Figure S1]
